# Supplementary material for: The precursor of PI(3,4,5)P3 alleviates aging by activating daf-18(Pten) and independent of daf-16
Source: Nat Commun. 2020 Sep 8;11:4496. doi: 10.1038/s41467-020-18280-4 (PMC7479145; doi:10.1038/s41467-020-18280-4)
Supplement: Supplementary file 4 — Supplementary Data 1 [file 41467_2020_18280_MOESM4_ESM.xlsx]

## Sheet: Worm Aging Regulated Genes
	Gene_ID	Symbol	Seq_Name	log2FC
Worm Aging Up-regulated Genes	WBGene00000051	acr-12	R01E6.4	1.09925
	WBGene00000170	aqp-2	C01G6.1	1.31008
	WBGene00000190	arf-1.1	F45E4.1	1.08852
	WBGene00000401	cdh-9	F59C12.1	1.51665
	WBGene00000448	pros-1	K12H4.1	1.06908
	WBGene00000463	ceh-43	C28A5.4	1.34744
	WBGene00000469	ces-2	ZK909.4	2.39357
	WBGene00000478	cfz-2	F27E11.3	1.77505
	WBGene00000491	che-12	B0024.8	1.03385
	WBGene00000516	cki-1	T05A6.1	1.43864
	WBGene00000545	clp-4	Y39A3CL.5	1.08909
	WBGene00000555	cnc-1	R09B5.2	1.4071
	WBGene00000562	cng-1	F14H8.6	1.46469
	WBGene00000674	col-99	F29C4.8	1.12191
	WBGene00000695	col-121	F56D5.1	1.04255
	WBGene00000782	cpr-2	F36D3.9	2.21389
	WBGene00000792	crb-1	F11C7.4	1.07428
	WBGene00000841	cul-6	K08E7.7	1.11221
	WBGene00000870	cyd-1	Y38F1A.5	1.09677
	WBGene00000920	daf-28	Y116F11B.1	1.10582
	WBGene00000972	dhs-8	K10H10.3	1.05075
	WBGene00000979	dhs-16	C10F3.2	1.19379
	WBGene00001006	dlg-1	C25F6.2	1.20839
	WBGene00001075	dpy-14	H27M09.4	1.48536
	WBGene00001123	dyf-7	C43C3.3	1.061
	WBGene00001432	fkb-7	B0511.1	1.28899
	WBGene00001459	flp-16	F15D4.8	1.03441
	WBGene00001475	fmi-1	F15B9.7	1.68036
	WBGene00001557	gcy-37	C54E4.3	1.58428
	WBGene00001803	lite-1	C14F11.3	1.22925
	WBGene00001820	ham-1	F53B2.6	1.00362
	WBGene00001828	hch-1	F40E10.1	1.33867
	WBGene00001854	hil-3	F22F1.1	1.645
	WBGene00001858	hil-7	C01B10.5	1.8423
	WBGene00001898	his-24	M163.3	1.18744
	WBGene00001934	his-60	F55G1.11	1.08196
	WBGene00002013	hsp-12.6	F38E11.2	1.57376
	WBGene00002233	kqt-1	C25B8.1	1.44807
	WBGene00002246	lag-2	Y73C8B.4	1.11155
	WBGene00002265	lec-2	F52H3.7	1.25153
	WBGene00002989	lim-7	C04F1.3	1.001
	WBGene00003089	ltd-1	K02C4.4	1.00501
	WBGene00003092	lys-3	Y22F5A.6	1.13118
	WBGene00003408	mrp-2	F57C12.4	1.35544
	WBGene00003562	ncr-2	F09G8.4	1.23718
	WBGene00003602	nhr-3	H01A20.1	1.15243
	WBGene00003623	nhr-25	F11C1.6	1.26796
	WBGene00003651	nhr-61	W01D2.2	1.17935
	WBGene00003657	nhr-67	C08F8.8	1.16344
	WBGene00003705	nhr-115	T27B7.4	1.11275
	WBGene00004002	pgp-8	T21E8.3	1.41784
	WBGene00004048	plx-2	K04B12.1	1.24797
	WBGene00004052	parg-2	H23L24.5	1.39523
	WBGene00004122	pqn-35	F35D11.2	1.05928
	WBGene00004236	ptr-22	Y80D3A.7	1.35925
	WBGene00004509	rrf-2	M01G12.12	1.65319
	WBGene00004740	scd-2	T10H9.2	1.31525
	WBGene00004949	sox-2	K08A8.2	1.08606
	WBGene00004994	spp-9	T25C12.2	3.32988
	WBGene00005188	srg-31	T07H8.5	1.05827
	WBGene00005655	srr-4	K11D12.3	1.55309
	WBGene00005832	srw-85	C25F9.1	2.12962
	WBGene00006208	str-163	Y9C9A.3	1.10457
	WBGene00006366	sym-1	C44H4.3	1.05581
	WBGene00006539	tbb-6	T04H1.9	1.63756
	WBGene00006575	tir-1	F13B10.1	1.30934
	WBGene00006628	tsp-2	C02F5.11	1.03984
	WBGene00006681	twk-29	F46A9.3	1.251
	WBGene00006683	twk-31	Y47D3B.5	1.09819
	WBGene00006775	unc-39	F56A12.1	1.15288
	WBGene00006788	unc-53	F45E10.1	1.29911
	WBGene00006818	unc-86	C30A5.7	1.11842
	WBGene00006870	vab-3	F14F3.1	1.63562
	WBGene00006981	zig-4	C09C7.1	1.29493
	WBGene00006987	zmp-1	EGAP1.3	1.05816
	WBGene00007044	cpna-5	B0495.10	1.11614
	WBGene00007067		4R79.2	1.09024
	WBGene00007132		B0284.2	1.07108
	WBGene00007139	mnp-1	B0285.7	1.3729
	WBGene00007141	pitr-4	B0331.2	1.60867
	WBGene00007260	olrn-1	C02C6.2	1.18428
	WBGene00007288		C04A11.5	1.31127
	WBGene00007439		C08E8.3	1.2958
	WBGene00007479		C09F9.2	1.93814
	WBGene00007590	ttr-43	C14C10.7	1.28037
	WBGene00007652		C17G1.5	1.07204
	WBGene00007657		C17H1.4	1.80663
	WBGene00007658		C17H1.5	2.45365
	WBGene00007659		C17H1.6	1.59112
	WBGene00007682		C18D11.6	1.67606
	WBGene00007694		C23H4.6	1.12936
	WBGene00007883		C33A12.4	2.05315
	WBGene00007899		C33D9.5	1.39343
	WBGene00007900		C33D9.6	1.16244
	WBGene00007908		C34B4.3	1.02795
	WBGene00007919		C34C6.7	1.47162
	WBGene00007957		C35C5.8	1.07271
	WBGene00008002		C38C10.6	1.5328
	WBGene00008010		C38D9.2	1.61447
	WBGene00008301	dct-3	C54D10.7	1.08564
	WBGene00008302		C54D10.8	1.02786
	WBGene00008454		E02A10.4	1.40665
	WBGene00008476		E03H4.8	1.09035
	WBGene00008519	cyp-13B1	F02C12.5	1.34903
	WBGene00008563		F07H5.13	1.109
	WBGene00008794		F14D7.7	1.46486
	WBGene00008862		F15D4.5	1.73307
	WBGene00008970		F20C5.5	1.76401
	WBGene00008971		F20C5.6	1.2407
	WBGene00009020		F21D9.6	1.20009
	WBGene00009061		F22G12.1	1.67651
	WBGene00009089	jmjd-3.2	F23D12.5	1.23093
	WBGene00009101		F25B3.4	1.77239
	WBGene00009102		F25B3.5	1.10198
	WBGene00009239	irld-6	F28H7.6	1.11894
	WBGene00009291	clec-264	F31D4.4	1.17621
	WBGene00009343		F32H2.6	1.1742
	WBGene00009466		F36D1.7	1.21687
	WBGene00009484		F36G3.3	1.11959
	WBGene00009511		F37H8.2	1.10012
	WBGene00009512		F37H8.3	1.45533
	WBGene00009698		F44F1.6	1.92959
	WBGene00009743	sptf-1	F45H11.1	1.25971
	WBGene00009799	lgc-47	F47A4.1	1.07761
	WBGene00009811		F47B8.10	1.43918
	WBGene00009813	haly-1	F47B10.2	1.06467
	WBGene00009827	hmg-6	F47G4.6	1.10227
	WBGene00010019		F54B8.4	1.0577
	WBGene00010039		F54C8.6	1.01827
	WBGene00010092		F55C5.2	1.85898
	WBGene00010290		F58H1.7	1.21038
	WBGene00010291		F58H10.1	1.49368
	WBGene00010375		H09F14.1	1.33311
	WBGene00010558	ptp-4	K04D7.4	1.0783
	WBGene00010574		K04H4.5	1.44088
	WBGene00010651		K08C9.2	1.24196
	WBGene00010742		K10D6.2	1.46485
	WBGene00010792		K12G11.6	1.28423
	WBGene00010821		M01G12.7	1.04138
	WBGene00010893	cutl-9	M28.1	1.10452
	WBGene00010936	ztf-14	M163.2	1.02682
	WBGene00010976		R02D5.1	1.04169
	WBGene00011042		R05H10.1	1.51773
	WBGene00011060		R06C1.6	1.30988
	WBGene00011101		R07D5.2	1.33636
	WBGene00011104	cut-5	R07E3.3	1.12268
	WBGene00011124	sdz-27	R07H5.4	1.02852
	WBGene00011141		R08B4.5	1.13561
	WBGene00011161	chil-18	R09D1.5	1.52309
	WBGene00011326		T01D3.1	1.43622
	WBGene00011328		T01D3.3	1.15873
	WBGene00011345	dma-1	T01G9.3	1.13654
	WBGene00011383		T02E9.5	1.10066
	WBGene00011428		T04C12.3	1.36677
	WBGene00011486		T05E12.3	1.12973
	WBGene00011522	srap-1	T06D8.1	1.5913
	WBGene00011665		T09F5.1	1.18903
	WBGene00011707		T11B7.2	1.62353
	WBGene00011899		T21C12.3	1.30195
	WBGene00011963		T23G5.3	1.06579
	WBGene00012107		T27F6.8	1.10236
	WBGene00012212		W02D9.6	1.11386
	WBGene00012226		W03G11.4	1.09824
	WBGene00012239		W04A8.4	1.20997
	WBGene00012295	nmat-1	W06B3.1	1.02262
	WBGene00012444		Y15E3A.5	1.43355
	WBGene00012618	dct-10	Y38H6C.5	1.04686
	WBGene00012626		Y38H6C.14	1.06241
	WBGene00012783		Y43C5A.3	1.47736
	WBGene00012822		Y43F8B.12	1.14206
	WBGene00012899		Y46G5A.7	1.18955
	WBGene00012961		Y47H10A.5	1.06888
	WBGene00013145	cutl-2	Y53C12B.6	1.38758
	WBGene00013155		Y53F4B.8	1.01756
	WBGene00013266		Y57A10A.26	1.08086
	WBGene00013404	fbxb-101	Y63D3A.3	1.31849
	WBGene00013418		Y65A5A.1	1.08515
	WBGene00013583	ceh-51	Y80D3A.3	1.01356
	WBGene00013837	fbxa-30	ZC47.4	1.03406
	WBGene00013842	fbxa-34	ZC47.10	1.24677
	WBGene00013845	fbxa-37	ZC47.14	1.08411
	WBGene00013859		ZC247.1	1.07133
	WBGene00013899		ZC443.4	1.13966
	WBGene00013960	cutl-8	ZK265.8	1.39888
	WBGene00013962		ZK287.1	1.2507
	WBGene00013964		ZK287.3	1.0704
	WBGene00013970	klu-1	ZK337.2	1.17788
	WBGene00014156		ZK930.6	1.08756
	WBGene00014254	cyp-13A10	ZK1320.4	1.42199
	WBGene00014728		E03A3.1	1.19378
	WBGene00014755		F40F12.8	1.44448
	WBGene00014836		T09F5.12	1.40532
	WBGene00015097		B0273.1	1.06683
	WBGene00015182		B0416.7	1.20613
	WBGene00015225		B0507.8	1.94579
	WBGene00015227		B0507.10	1.76434
	WBGene00015268		BE0003N10.3	1.46609
	WBGene00015338	catp-2	C02E7.1	1.07524
	WBGene00015402		C03G6.17	1.0037
	WBGene00015476		C05D9.9	1.01959
	WBGene00015541		C06E7.4	1.04079
	WBGene00015602	fbxa-158	C08E3.10	1.42738
	WBGene00015790		C15C7.4	1.05718
	WBGene00015805		C15H9.11	1.00023
	WBGene00015993		C18H7.1	1.34337
	WBGene00016088	clec-266	C25B8.4	1.00226
	WBGene00016175		C27H5.6	2.02966
	WBGene00016262		C30F12.3	1.32569
	WBGene00016281		C31B8.4	1.56818
	WBGene00016295	fbxc-40	C32B5.1	1.99161
	WBGene00016304	fbxc-41	C32B5.11	1.00738
	WBGene00016305	fbxc-57	C32B5.12	1.65779
	WBGene00016355	lact-5	C33F10.7	1.39276
	WBGene00016520		C39B5.2	1.16714
	WBGene00016669	ilys-2	C45G7.2	2.0724
	WBGene00016670	ilys-3	C45G7.3	1.10077
	WBGene00016817		C50E3.6	1.21773
	WBGene00016924		C54F6.6	1.17318
	WBGene00016997	cebp-1	D1005.3	1.12094
	WBGene00017028	dex-1	D1044.2	1.2971
	WBGene00017279		F09C12.8	1.087
	WBGene00017340		F10D7.3	1.41361
	WBGene00017411		F13A2.2	1.0613
	WBGene00017466		F14F9.3	1.37418
	WBGene00017467		F14F9.4	1.01136
	WBGene00017510	nhr-178	F16B4.9	1.14308
	WBGene00017586		F19B10.4	1.11744
	WBGene00017592		F19C7.2	1.82745
	WBGene00017637		F20D6.8	1.51061
	WBGene00017983		F32D1.3	1.43772
	WBGene00018108		F36H5.10	1.27344
	WBGene00018215	igcm-1	F39H12.4	1.61554
	WBGene00018232		F40E3.5	1.1268
	WBGene00018252		F40H3.6	1.25399
	WBGene00018311		F41G4.8	1.20055
	WBGene00018345		F42C5.3	1.56024
	WBGene00018376		F43C9.2	1.11998
	WBGene00018456	fbxc-39	F45D11.10	1.1698
	WBGene00018468	tag-80	F45E4.3	1.76492
	WBGene00018485		F46C8.3	1.05802
	WBGene00018547	clec-78	F47C12.2	1.84607
	WBGene00018654		F49H12.3	1.06986
	WBGene00018696	pho-6	F52E1.8	1.30928
	WBGene00018729		F53A9.6	1.04001
	WBGene00018730		F53A9.7	1.36596
	WBGene00018747		F53C3.3	1.17349
	WBGene00018748		F53C3.4	1.17218
	WBGene00018750		F53C3.6	1.3505
	WBGene00018787	cutl-20	F54A5.2	1.44129
	WBGene00018803	fbxa-24	F54D10.2	2.43826
	WBGene00018861	cutl-21	F55A4.10	1.28597
	WBGene00018958		F56C11.6	1.17562
	WBGene00018966		F56D2.5	1.24587
	WBGene00018997		F57B9.3	1.14547
	WBGene00019070		F58H7.5	1.24305
	WBGene00019146		H02F09.3	1.56352
	WBGene00019166	tat-2	H06H21.10	1.13704
	WBGene00019310		K02E7.5	1.25614
	WBGene00019426	cutl-16	K06A1.3	1.80023
	WBGene00019592		K09F6.9	1.1407
	WBGene00019593		K09F6.10	1.41722
	WBGene00019644	cpt-4	K11D12.4	1.25164
	WBGene00019662		K11H12.6	1.18026
	WBGene00019717	trx-3	M01H9.1	1.74589
	WBGene00019780		M60.4	1.16966
	WBGene00019840		R02F11.2	1.13458
	WBGene00019855		R03H10.2	1.34458
	WBGene00019858		R03H10.6	1.77429
	WBGene00019931		R07C12.1	2.15165
	WBGene00019956	fbxb-75	R08C7.13	1.08447
	WBGene00019967	cyp-33C8	R08F11.3	1.26403
	WBGene00020010		R11G1.1	1.11062
	WBGene00020047	ttr-32	R13A5.3	1.13984
	WBGene00020160	igcm-3	T02C5.3	1.09407
	WBGene00020228		T05A8.2	1.17873
	WBGene00020363	fbxa-3	T08E11.7	1.01416
	WBGene00020587	ugt-9	T19H12.1	1.31711
	WBGene00020617		T20D4.11	1.00382
	WBGene00020672		T22B7.3	1.49952
	WBGene00020710		T23B3.2	1.04074
	WBGene00020737		T23F2.4	1.19542
	WBGene00020747		T24A6.7	1.54113
	WBGene00020758		T24C4.2	1.54776
	WBGene00020833		T26C12.3	1.1168
	WBGene00020834		T27A1.2	1.24329
	WBGene00020835		T27A1.3	1.05934
	WBGene00020878		T28A11.16	1.22809
	WBGene00020881		T28A11.19	1.56655
	WBGene00021002		W03F9.4	2.09566
	WBGene00021018		W04B5.1	1.02023
	WBGene00021059	atat-2	W06B11.1	1.05441
	WBGene00021081		W08A12.4	1.32604
	WBGene00021121		W09G12.7	1.18066
	WBGene00021400		Y38C1AA.9	1.65515
	WBGene00021434		Y39A3A.3	1.15762
	WBGene00021529		Y41G9A.5	1.12363
	WBGene00021556		Y45G5AM.3	1.07271
	WBGene00021576	fbxc-51	Y46B2A.1	1.01928
	WBGene00021601		Y46H3A.5	1.85699
	WBGene00021703	cpt-3	Y48G9A.10	1.3467
	WBGene00021978		Y58A7A.4	1.30583
	WBGene00021979		Y58A7A.5	1.25823
	WBGene00022033		Y65B4BL.1	2.18667
	WBGene00022112		Y71F9AL.7	1.15732
	WBGene00022129	lron-11	Y71F9B.8	1.04523
	WBGene00022349		Y82E9BR.17	1.13124
	WBGene00022419		Y102A11A.9	1.30906
	WBGene00022441		Y110A2AL.4	1.85718
	WBGene00022485	fbxa-63	Y119D3B.7	1.0088
	WBGene00022550	droe-8	ZC196.6	1.94638
	WBGene00022570	sdz-35	ZC239.12	1.4603
	WBGene00022674		ZK177.9	1.28642
	WBGene00022727	prkl-1	ZK381.5	1.2766
	WBGene00022816	fbn-1	ZK783.1	1.50373
	WBGene00023263		D1005.t1	1.50355
	WBGene00023401		ZK380.t2	1.52933
	WBGene00023407	cex-1	F56D1.6	1.12101
	WBGene00023483		Y75B8A.39	1.28454
	WBGene00023490		F36A2.14	1.24269
	WBGene00043995		F40F12.9	1.03606
	WBGene00044004		C24A8.6	1.04281
	WBGene00044068	syd-9	ZK867.1	1.12306
	WBGene00044113		C54F6.15	1.93991
	WBGene00044212		Y68A4A.13	1.26268
	WBGene00044237		C17H1.10	1.29405
	WBGene00044238		C30H6.12	1.07123
	WBGene00044284	spp-21	T25C12.4	1.31933
	WBGene00044379		F40H7.12	2.32337
	WBGene00044427		F56A6.5	1.43628
	WBGene00044443		ZC21.10	1.89982
	WBGene00044644		B0205.13	1.08461
	WBGene00044728		Y53F4B.45	1.83355
	WBGene00044772		T23E7.6	1.32446
	WBGene00044901		Y41G9A.10	1.08396
	WBGene00045077		Y71A12B.18	1.32213
	WBGene00045238	rpr-1	Y48G10A.7	1.06481
	WBGene00045251		F54F7.9	1.03468
	WBGene00045272		F59C12.4	1.78174
	WBGene00045338		M01B2.13	1.01869
	WBGene00045393		F26D11.13	1.04617
	WBGene00045401	eol-1	T26F2.3	1.83797
	WBGene00045411		C25F9.11	1.06529
	WBGene00077490		M03A1.8	1.08988
	WBGene00077593		C49G7.12	1.25776
	WBGene00189961		Y54G2A.57	1.75376
	WBGene00194713		F19B10.13	1.05558
	WBGene00194717		ZC239.22	1.29063
	WBGene00202501		Y57E12B.10	1.00702
	WBGene00206512		Y39A3B.7	1.37889
	WBGene00219314		C05B5.17	1.13358
	WBGene00219683	anr-32	F29G9.18	1.02398
	WBGene00219699	linc-22	F47E1.18	1.07234
	WBGene00219709	linc-37	K02F3.14	1.04393
	WBGene00219886		F09E10.15	1.48819
	WBGene00219964		F52G3.6	1.38707
	WBGene00235093		C54F6.18	1.82506
	WBGene00269383		ZK384.7	1.0266
	WBGene00270321		Y41C4A.32	2.20476
Worm Aging Down-regulated Genes	WBGene00000088	aex-5	F32A7.6	-1.07694
	WBGene00000115	alh-9	F01F1.6	-1.00254
	WBGene00000118	alh-12	Y69F12A.2	-1.67501
	WBGene00000133	amt-1	C05E11.4	-1.95623
	WBGene00000136	amt-4	C05E11.5	-1.18365
	WBGene00000212	asm-2	ZK455.4	-1.15697
	WBGene00000213	asm-3	W03G1.7	-1.75632
	WBGene00000215	asp-2	T18H9.2	-2.3681
	WBGene00000216	asp-3	H22K11.1	-1.45882
	WBGene00000217	asp-4	R12H7.2	-1.89833
	WBGene00000218	asp-5	F21F8.3	-1.51798
	WBGene00000239	bas-1	C05D2.4	-1.12569
	WBGene00000251	bli-1	C09G5.6	-1.99557
	WBGene00000252	bli-2	F59E12.12	-1.53591
	WBGene00000256	bli-6	Y73B6BL.34	-2.76196
	WBGene00000283	cah-5	R173.1	-1.13547
	WBGene00000298	cat-4	F32G8.6	-1.10115
	WBGene00000515	ckc-1	T27A10.3	-1.08812
	WBGene00000597	col-8	F11H8.3	-2.61027
	WBGene00000599	col-10	B0222.8	-1.97384
	WBGene00000601	col-12	F15H10.1	-1.33103
	WBGene00000602	col-13	F15H10.2	-1.32405
	WBGene00000603	col-14	C46A5.3	-1.91423
	WBGene00000606	col-17	F11G11.10	-1.89084
	WBGene00000608	col-19	ZK1193.1	-2.52605
	WBGene00000609	col-20	F11G11.11	-3.54637
	WBGene00000615	col-38	F54C9.4	-1.31459
	WBGene00000616	col-39	C09G5.4	-2.96666
	WBGene00000618	col-41	T10B10.1	-2.02814
	WBGene00000620	col-43	ZC513.8	-1.69077
	WBGene00000626	col-49	K09H9.3	-2.01544
	WBGene00000639	col-63	ZK265.2	-1.75785
	WBGene00000647	col-71	Y49F6B.10	-1.90791
	WBGene00000649	col-73	F11G11.12	-3.12936
	WBGene00000653	col-77	M195.1	-2.75826
	WBGene00000655	col-79	C09G5.3	-1.20473
	WBGene00000656	col-80	C09G5.5	-3.56483
	WBGene00000657	col-81	F38A3.1	-3.1688
	WBGene00000660	col-85	T21B4.2	-1.07271
	WBGene00000665	col-90	C29E4.1	-1.70929
	WBGene00000666	col-91	F09G8.6	-1.27058
	WBGene00000667	col-92	W05B2.6	-2.28532
	WBGene00000668	col-93	W05B2.5	-4.08103
	WBGene00000669	col-94	W05B2.1	-1.4492
	WBGene00000670	col-95	Y41C4A.16	-2.4846
	WBGene00000672	col-97	ZK1010.7	-1.93941
	WBGene00000673	col-98	F14F7.1	-1.51559
	WBGene00000675	col-101	K02D7.3	-3.10883
	WBGene00000677	col-103	F56B3.1	-1.66378
	WBGene00000678	col-104	F58F6.1	-2.3918
	WBGene00000680	col-106	Y77E11A.15	-2.65816
	WBGene00000681	col-107	C34H4.4	-1.78282
	WBGene00000683	col-109	Y38C1BA.3	-1.6468
	WBGene00000693	col-119	C53B4.5	-3.21318
	WBGene00000696	col-122	T05A1.2	-2.6146
	WBGene00000698	col-124	C24F3.6	-3.72656
	WBGene00000699	col-125	C29F4.1	-2.73979
	WBGene00000703	col-129	M18.1	-2.67917
	WBGene00000704	col-130	F08G5.4	-1.69494
	WBGene00000707	col-133	F52B11.4	-2.31871
	WBGene00000708	col-135	M199.5	-1.28583
	WBGene00000711	col-138	C52D10.13	-2.5618
	WBGene00000712	col-139	F41F3.4	-3.38292
	WBGene00000713	col-140	F26F12.1	-3.69365
	WBGene00000715	col-142	T15B7.4	-1.61422
	WBGene00000716	col-143	T15B7.3	-3.11873
	WBGene00000717	col-144	B0222.6	-2.65168
	WBGene00000718	col-145	B0222.7	-2.14911
	WBGene00000719	col-146	T06E4.6	-1.83958
	WBGene00000720	col-147	T06E4.4	-2.92302
	WBGene00000722	col-149	B0024.1	-2.21939
	WBGene00000729	col-156	F57B7.3	-1.22795
	WBGene00000730	col-157	T11F9.9	-1.72897
	WBGene00000731	col-158	D2023.7	-1.40641
	WBGene00000732	col-159	F57B1.3	-2.96726
	WBGene00000733	col-160	F57B1.4	-2.9176
	WBGene00000734	col-161	C50B6.4	-2.72441
	WBGene00000735	col-162	Y2H9A.3	-1.38372
	WBGene00000738	col-165	F14H12.1	-1.09668
	WBGene00000739	col-166	T07H6.3	-1.5228
	WBGene00000740	col-167	T10E10.2	-2.30652
	WBGene00000741	col-168	T10E10.1	-1.74393
	WBGene00000742	col-169	T10E10.5	-1.80539
	WBGene00000743	col-170	T10E10.6	-1.70323
	WBGene00000748	col-175	C35B8.1	-2.55456
	WBGene00000751	col-178	C34F6.2	-3.52378
	WBGene00000752	col-179	C34F6.3	-2.45692
	WBGene00000753	col-180	C44C10.1	-2.33798
	WBGene00000754	col-181	W03G11.1	-2.97515
	WBGene00000756	col-183	F02D10.1	-3.90929
	WBGene00000757	col-184	F15A2.1	-2.34476
	WBGene00000781	cpr-1	C52E4.1	-1.68814
	WBGene00000785	cpr-5	W07B8.5	-1.30734
	WBGene00000786	cpr-6	C25B8.3	-1.34676
	WBGene00000822	csq-1	F40E10.3	-1.76323
	WBGene00000966	dhs-2	F55A12.4	-2.09318
	WBGene00000967	dhs-3	T02E1.5	-1.34245
	WBGene00000988	dhs-25	F09E10.3	-1.10957
	WBGene00001066	dpy-4	Y41E3.2	-2.40861
	WBGene00001067	dpy-5	F27C1.8	-2.3672
	WBGene00001069	dpy-7	F46C8.6	-1.14118
	WBGene00001070	dpy-8	C31H2.2	-1.5792
	WBGene00001071	dpy-9	T21D12.2	-1.11567
	WBGene00001074	dpy-13	F30B5.1	-2.37199
	WBGene00001156	ech-7	Y105E8A.4	-2.20825
	WBGene00001240	elo-2	F11E6.5	-1.3852
	WBGene00001243	elo-5	F41H10.7	-1.71391
	WBGene00001244	elo-6	F41H10.8	-2.06758
	WBGene00001387	far-3	F15B9.1	-1.02321
	WBGene00001398	fat-6	VZK822L.1	-1.16049
	WBGene00001399	fat-7	F10D2.9	-3.0393
	WBGene00001578	ges-1	R12A1.4	-1.64503
	WBGene00001581	gfi-1	F57F4.3	-1.95185
	WBGene00001604	gln-3	Y105C5B.28	-1.57143
	WBGene00001633	gly-8	Y66A7A.6	-1.60283
	WBGene00001685	gpd-3	K10B3.7	-1.01218
	WBGene00001692	grd-3	W05E7.1	-1.4736
	WBGene00001693	grd-4	T01B10.1	-1.04597
	WBGene00001694	grd-5	F41E6.2	-1.2845
	WBGene00001703	grd-14	T01B10.2	-1.41643
	WBGene00001713	grl-4	F42C5.7	-1.82315
	WBGene00001716	grl-7	T02E9.2	-1.72997
	WBGene00001725	grl-16	Y65B4BR.6	-1.6981
	WBGene00001752	gst-4	K08F4.7	-1.69604
	WBGene00001754	gst-6	F11G11.3	-1.35932
	WBGene00001758	gst-10	Y45G12C.2	-2.47935
	WBGene00001761	gst-13	T26C5.1	-1.25282
	WBGene00001774	gst-26	Y53F4B.29	-1.2833
	WBGene00001775	gst-27	Y53F4B.30	-1.71353
	WBGene00001777	gst-29	Y53F4B.32	-1.43668
	WBGene00002055	ifc-1	F37B4.2	-1.94556
	WBGene00002102	ins-19	T10D4.13	-1.12689
	WBGene00002110	ins-27	ZC334.11	-1.52536
	WBGene00002260	lbp-8	T22G5.6	-1.8176
	WBGene00002269	lec-6	Y55B1AR.1	-1.41267
	WBGene00002272	lec-9	C16H3.2	-1.75744
	WBGene00002273	lec-10	W01A11.4	-1.32623
	WBGene00002280	let-2	F01G12.5	-1.06106
	WBGene00002348	myo-1	R06C7.10	-1.03388
	WBGene00003057	lon-3	ZK836.1	-1.68198
	WBGene00003090	lys-1	Y22F5A.4	-1.58665
	WBGene00003091	lys-2	Y22F5A.5	-2.12716
	WBGene00003093	lys-4	F58B3.1	-2.3197
	WBGene00003097	lys-8	C17G10.5	-2.24396
	WBGene00003369	mlc-1	C36E6.3	-1.49885
	WBGene00003370	mlc-2	C36E6.5	-1.54062
	WBGene00003371	mlc-3	F09F7.2	-1.14411
	WBGene00003473	mtl-1	K11G9.6	-1.11838
	WBGene00003485	mua-6	W10G6.3	-1.01998
	WBGene00003515	myo-3	K12F2.1	-1.18443
	WBGene00003539	nas-20	T11F9.3	-1.19036
	WBGene00003572	ncx-7	C07A9.11	-1.29058
	WBGene00003670	nhr-80	H10E21.3	-1.09026
	WBGene00003762	nlp-24	F35B12.7	-1.02732
	WBGene00003764	nlp-26	Y43F8C.2	-1.23213
	WBGene00003771	nlp-33	T19C4.7	-1.30509
	WBGene00003786	npa-1	VC5.3	-1.71504
	WBGene00003828	nuc-1	C07B5.5	-1.40492
	WBGene00003879	ora-1	F57H12.3	-1.75314
	WBGene00003934	pat-10	F54C1.7	-1.15498
	WBGene00003956	pcp-1	ZK112.1	-1.16596
	WBGene00003957	pcp-2	F23B2.12	-1.7005
	WBGene00004020	pho-1	EGAP2.3	-1.18347
	WBGene00004062	pmp-5	T10H9.5	-2.20105
	WBGene00004112	pqn-22	C46G7.4	-1.54387
	WBGene00004300	ram-2	F38A3.2	-1.72795
	WBGene00004394	rol-1	Y57A10A.11	-2.32564
	WBGene00004397	rol-6	T01B7.7	-2.13892
	WBGene00004398	rol-8	ZK1290.3	-1.81033
	WBGene00004677	rrn-3.56	F31C3.10	-1.15382
	WBGene00004875	smd-1	F47G4.7	-1.07074
	WBGene00004932	sod-3	C08A9.1	-1.34159
	WBGene00004986	spp-1	T07C4.4	-1.81562
	WBGene00004987	spp-2	T08A9.12	-1.40523
	WBGene00004988	spp-3	T08A9.7	-1.61102
	WBGene00004989	spp-4	T08A9.8	-2.01057
	WBGene00004990	spp-5	T08A9.9	-1.78825
	WBGene00004993	spp-8	C28C12.5	-1.40995
	WBGene00004999	spp-14	K09F5.3	-1.29735
	WBGene00005001	spp-16	F32D8.9	-1.26714
	WBGene00005002	spp-17	C54G6.5	-3.23914
	WBGene00005016	sqt-1	B0491.2	-1.80595
	WBGene00005017	sqt-2	C01B12.1	-1.77836
	WBGene00005444	srh-237	T05E12.7	-1.39883
	WBGene00006351	sur-5	K03A1.5	-1.01341
	WBGene00006404	tag-10	C31C9.1	-1.31323
	WBGene00006408	tag-18	T14G12.3	-2.14177
	WBGene00006587	tnt-2	F53A9.10	-2.19674
	WBGene00006754	unc-15	F07A5.7	-1.16592
	WBGene00006764	unc-27	ZK721.2	-1.60931
	WBGene00006789	unc-54	F11C3.3	-1.90157
	WBGene00006915	vha-6	VW02B12L.1	-1.10907
	WBGene00006925	vit-1	K09F5.2	-2.18906
	WBGene00006926	vit-2	C42D8.2	-1.2528
	WBGene00006927	vit-3	F59D8.1	-3.6641
	WBGene00006928	vit-4	F59D8.2	-3.44835
	WBGene00006929	vit-5	C04F6.1	-1.66292
	WBGene00006930	vit-6	K07H8.6	-1.2251
	WBGene00006947	wrt-1	ZK1290.12	-1.02847
	WBGene00006950	wrt-4	ZK678.5	-1.09709
	WBGene00007112		B0035.13	-1.15454
	WBGene00007140	cyp-29A4	B0331.1	-1.04983
	WBGene00007153	clec-41	B0365.6	-1.44924
	WBGene00007214		C01A2.2	-1.1515
	WBGene00007282	clec-223	C03E10.5	-1.64192
	WBGene00007283	clec-222	C03E10.6	-1.72995
	WBGene00007308		C04G2.9	-1.31938
	WBGene00007331	pho-11	C05C10.4	-1.66163
	WBGene00007341		C05D12.4	-1.02322
	WBGene00007342		C05D12.5	-1.12375
	WBGene00007362	cyp-35C1	C06B3.3	-1.58813
	WBGene00007455	ugt-22	C08F11.8	-1.79996
	WBGene00007459		C08F11.12	-1.55885
	WBGene00007460		C08F11.13	-1.02999
	WBGene00007516	gpx-5	C11E4.1	-1.11292
	WBGene00007533	cbl-1	C12C8.2	-1.92969
	WBGene00007546	nhr-153	C13C4.1	-1.12948
	WBGene00007605	asp-10	C15C8.3	-2.04005
	WBGene00007692		C23H4.3	-1.3275
	WBGene00007833	oac-6	C31A11.5	-1.49418
	WBGene00007867		C32H11.4	-2.69957
	WBGene00007875	dod-24	C32H11.12	-2.45833
	WBGene00007938		C34F6.1	-1.05456
	WBGene00007947		C35A5.3	-1.79602
	WBGene00007963	cyp-25A1	C36A4.1	-1.88526
	WBGene00007989	fipr-22	C37A5.2	-1.47467
	WBGene00008042		C40H1.7	-1.13392
	WBGene00008068	sdz-6	C43D7.5	-1.01575
	WBGene00008167	acox-5	C48B4.1	-1.96428
	WBGene00008194		C49C3.4	-1.16266
	WBGene00008220		C50B6.7	-1.28794
	WBGene00008296	cdr-2	C54D10.1	-1.3474
	WBGene00008333		C55A6.4	-1.11995
	WBGene00008341	ttr-44	C56A3.2	-2.67408
	WBGene00008354	gcsh-1	D1025.2	-1.1626
	WBGene00008356	nspc-20	D1025.4	-1.07458
	WBGene00008358	nspc-18	D1025.7	-1.45667
	WBGene00008359	nspc-17	D1025.8	-1.49787
	WBGene00008375		D1054.8	-1.34205
	WBGene00008390		D1086.3	-2.92352
	WBGene00008396		D1086.9	-1.85084
	WBGene00008448		E01G4.6	-2.03758
	WBGene00008485	ugt-43	F01D4.1	-1.46824
	WBGene00008486	ugt-44	F01D4.2	-1.82413
	WBGene00008492		F01D5.1	-1.47237
	WBGene00008493		F01D5.2	-1.75823
	WBGene00008494		F01D5.3	-1.70881
	WBGene00008495		F01D5.5	-1.76216
	WBGene00008538	sqrd-1	F02H6.5	-1.18225
	WBGene00008560	pho-13	F07H5.9	-1.06665
	WBGene00008565	acox-2	F08A8.2	-1.26794
	WBGene00008567	acox-4	F08A8.4	-2.04273
	WBGene00008584		F08G5.6	-1.91852
	WBGene00008607		F09B12.3	-2.01667
	WBGene00008621		F09C8.1	-1.4784
	WBGene00008692	scav-4	F11C1.3	-1.30591
	WBGene00008707		F11E6.3	-2.22176
	WBGene00008741		F13D12.6	-2.53157
	WBGene00008829	cyp-35D1	F14H3.10	-1.41634
	WBGene00008850		F15B9.6	-1.00356
	WBGene00008936	papl-1	F18E2.1	-1.00566
	WBGene00008953		F19C6.4	-1.06973
	WBGene00008993		F21A3.3	-1.25274
	WBGene00009048	cth-1	F22B8.6	-1.38846
	WBGene00009104		F25C8.1	-1.185
	WBGene00009110		F25D1.5	-1.15525
	WBGene00009215	thn-2	F28D1.5	-1.76675
	WBGene00009221	acs-2	F28F8.2	-1.47339
	WBGene00009237		F28H7.3	-1.92669
	WBGene00009347		F32H5.1	-1.06556
	WBGene00009393	clec-62	F35C5.5	-1.16993
	WBGene00009394	clec-63	F35C5.6	-1.11
	WBGene00009396	clec-65	F35C5.8	-1.64712
	WBGene00009397	clec-66	F35C5.9	-1.04362
	WBGene00009429		F35E12.5	-1.03279
	WBGene00009430		F35E12.6	-1.68447
	WBGene00009431	dct-17	F35E12.7	-1.49618
	WBGene00009486		F36G9.7	-1.25352
	WBGene00009488	oac-20	F36G9.12	-1.32074
	WBGene00009514		F37H8.5	-1.70327
	WBGene00009518	clec-166	F38A1.5	-2.18489
	WBGene00009526	clec-169	F38A1.14	-1.37985
	WBGene00009537	ccch-2	F38C2.5	-1.07298
	WBGene00009617		F41E7.1	-1.13181
	WBGene00009624	cnc-8	F41E7.8	-1.1674
	WBGene00009626		F42A8.1	-2.19804
	WBGene00009634	nspc-9	F42F12.1	-1.72919
	WBGene00009637	nspc-13	F42F12.6	-1.22374
	WBGene00009638	nspc-14	F42F12.7	-1.35722
	WBGene00009645		F42G10.1	-1.03855
	WBGene00009773	lipl-2	F46B6.8	-1.50634
	WBGene00009787		F46F2.3	-2.39639
	WBGene00009796		F46G10.1	-1.04517
	WBGene00009824	gpdh-1	F47G4.3	-1.5066
	WBGene00009877		F49C12.7	-1.29628
	WBGene00009883		F49C12.14	-1.3794
	WBGene00009895	scl-2	F49E11.10	-1.54915
	WBGene00009896	scl-3	F49E11.11	-1.13139
	WBGene00009963	fipr-26	F53B6.8	-2.30125
	WBGene00009982		F53F1.4	-1.47332
	WBGene00009983	cut-2	F53F1.5	-1.47641
	WBGene00010005	cnc-7	F53H2.2	-2.29766
	WBGene00010050		F54D5.4	-1.87703
	WBGene00010123		F55G11.2	-2.54467
	WBGene00010124		F55G11.4	-1.53714
	WBGene00010125	dod-22	F55G11.5	-1.23119
	WBGene00010128		F55G11.8	-1.28333
	WBGene00010204		F57F5.1	-1.85313
	WBGene00010411		H25K10.1	-1.22491
	WBGene00010468		K01D12.9	-1.12886
	WBGene00010597		K06A4.7	-1.7448
	WBGene00010657		K08D8.3	-1.29356
	WBGene00010658		K08D8.4	-1.40989
	WBGene00010659		K08D8.5	-2.27145
	WBGene00010745	dod-17	K10D11.1	-1.57395
	WBGene00010759	cysl-2	K10H10.2	-1.23498
	WBGene00010769	asah-1	K11D2.2	-1.20148
	WBGene00010793		LLC1.2	-1.97669
	WBGene00010924		M153.1	-1.00439
	WBGene00011107		R07E3.6	-1.06182
	WBGene00011166	chil-22	R09D1.10	-1.10503
	WBGene00011181		R09H10.3	-1.21226
	WBGene00011182		R09H10.5	-1.66386
	WBGene00011222		R10H10.3	-1.82414
	WBGene00011321	fil-1	T01C3.4	-1.10666
	WBGene00011325		T01C3.11	-1.04374
	WBGene00011330		T01D3.6	-1.2464
	WBGene00011362		T02B5.1	-1.07137
	WBGene00011487		T05E12.6	-2.47783
	WBGene00011548		T06G6.6	-1.00899
	WBGene00011571	ttr-46	T07C12.7	-1.36847
	WBGene00011587		T07F10.1	-1.18566
	WBGene00011596		T07G12.5	-1.36387
	WBGene00011668	clec-47	T09F5.9	-2.86857
	WBGene00011683	phat-6	T10B10.6	-1.35489
	WBGene00011694		T10G3.3	-1.25242
	WBGene00011699	cyp-34A2	T10H4.11	-1.32012
	WBGene00011753		T13F3.6	-2.16318
	WBGene00011791		T15H9.6	-1.27428
	WBGene00011803		T16G12.1	-1.30375
	WBGene00011844		T19C9.8	-1.05883
	WBGene00011856		T20D3.2	-1.5528
	WBGene00011869	dod-6	T20G5.7	-1.00957
	WBGene00011870		T20G5.8	-1.06638
	WBGene00011938	alh-13	T22H6.2	-1.22657
	WBGene00011979		T24B8.5	-3.06855
	WBGene00012018		T25C12.3	-1.64628
	WBGene00012134		T28F3.8	-1.37359
	WBGene00012176		W01C9.2	-1.21117
	WBGene00012201		W02B12.1	-1.22297
	WBGene00012251	clec-49	W04E12.6	-1.5858
	WBGene00012253	clec-50	W04E12.8	-2.25588
	WBGene00012291		W06A7.2	-1.08693
	WBGene00012294	nspa-8	W06A7.5	-1.67602
	WBGene00012339		W07G4.5	-1.13979
	WBGene00012404		Y6G8.2	-1.38451
	WBGene00012407		Y7A5A.1	-1.86118
	WBGene00012445		Y16B4A.2	-2.21488
	WBGene00012608		Y38F1A.6	-1.28444
	WBGene00012615	dct-16	Y38H6C.1	-1.50688
	WBGene00012631		Y38H6C.19	-1.51599
	WBGene00012664		Y39B6A.1	-1.82117
	WBGene00012728		Y39G8B.9	-1.41537
	WBGene00012747		Y40H7A.10	-1.72895
	WBGene00012782		Y43C5A.2	-1.26982
	WBGene00012834		Y43F8C.13	-1.20434
	WBGene00012840	grsp-1	Y43F8C.20	-1.10529
	WBGene00012880		Y45F10C.4	-1.18876
	WBGene00012968		Y48A6B.7	-1.67811
	WBGene00013007		Y48E1B.8	-1.88101
	WBGene00013035		Y49E10.16	-1.38541
	WBGene00013037		Y49E10.18	-1.26738
	WBGene00013073	hmit-1.1	Y51A2D.4	-1.63115
	WBGene00013074	hmit-1.2	Y51A2D.5	-1.57808
	WBGene00013078	ttr-25	Y51A2D.10	-1.1176
	WBGene00013101		Y51H4A.5	-1.21695
	WBGene00013477		Y69E1A.5	-1.1366
	WBGene00013489	col-42	Y69H2.14	-1.88501
	WBGene00013647		Y105C5B.5	-1.38373
	WBGene00013650		Y105C5B.9	-1.23161
	WBGene00013654		Y105C5B.15	-2.27686
	WBGene00013875		ZC376.3	-1.06376
	WBGene00013884		ZC412.3	-1.90109
	WBGene00013904	ugt-6	ZC455.4	-1.3453
	WBGene00013946		ZK228.3	-1.28182
	WBGene00013947		ZK228.4	-1.40542
	WBGene00013972	scl-20	ZK384.2	-2.27812
	WBGene00013986		ZK512.7	-1.97547
	WBGene00013996		ZK550.2	-1.66924
	WBGene00014003		ZK593.3	-1.099
	WBGene00014030	glb-1	ZK637.13	-1.20117
	WBGene00014137	clec-187	ZK896.6	-1.07485
	WBGene00014138	clec-186	ZK896.7	-1.78451
	WBGene00014141		ZK899.2	-1.04471
	WBGene00014183		ZK1025.3	-1.58406
	WBGene00014206	nit-1	ZK1058.6	-1.58828
	WBGene00014207		ZK1058.9	-1.27394
	WBGene00014251	gstk-1	ZK1320.1	-1.25176
	WBGene00014252		ZK1320.2	-1.30509
	WBGene00014253		ZK1320.3	-1.45603
	WBGene00014262		ZK1321.4	-1.52632
	WBGene00014666		C05D12.3	-2.47409
	WBGene00014826		R13H4.2	-1.71807
	WBGene00015116	pacs-1	B0286.3	-1.43757
	WBGene00015196		B0454.5	-1.47475
	WBGene00015339		C02E7.6	-1.70206
	WBGene00015340		C02E7.7	-2.07215
	WBGene00015355		C02F12.5	-1.03407
	WBGene00015400	cyp-35A2	C03G6.15	-1.49111
	WBGene00015469		C05D2.8	-1.28615
	WBGene00015514		C06A8.3	-1.33839
	WBGene00015660	catp-3	C09H5.2	-1.38757
	WBGene00015713		C12D12.1	-1.01364
	WBGene00015756		C14C6.2	-1.36955
	WBGene00015759		C14C6.5	-2.20788
	WBGene00015802	kynu-1	C15H9.7	-1.67305
	WBGene00015828	math-14	C16C4.4	-1.12805
	WBGene00015894	acdh-2	C17C3.12	-1.37468
	WBGene00015913		C17F4.7	-1.6682
	WBGene00015933		C17H12.8	-1.98595
	WBGene00016013		C23G10.6	-1.19264
	WBGene00016023	prmt-6	C23H5.1	-1.24746
	WBGene00016027		C23H5.8	-1.6033
	WBGene00016048		C24B9.3	-1.58311
	WBGene00016052	dod-3	C24B9.9	-1.35772
	WBGene00016061	hpo-15	C24G6.6	-1.03534
	WBGene00016134		C26B9.5	-1.12248
	WBGene00016266	idhg-2	C30F12.7	-1.2338
	WBGene00016335	gba-1	C33C12.3	-1.02931
	WBGene00016340	gba-2	C33C12.8	-1.04926
	WBGene00016425		C34H4.2	-1.36453
	WBGene00016431		C35A11.4	-1.15628
	WBGene00016434		C35B1.4	-1.87392
	WBGene00016474		C36C5.5	-1.08564
	WBGene00016577	clec-3	C41H7.7	-1.30774
	WBGene00016644	abhd-3.2	C44C1.5	-1.40549
	WBGene00016658		C45B2.1	-2.03926
	WBGene00016721		C46G7.1	-1.0074
	WBGene00016722		C46G7.2	-1.41222
	WBGene00016769		C49C8.5	-1.43543
	WBGene00016781		C49G7.3	-1.56865
	WBGene00016877		C52D10.3	-3.04199
	WBGene00016892		C53A3.2	-1.59804
	WBGene00016942		C55B7.3	-1.0623
	WBGene00016943	acdh-1	C55B7.4	-2.24078
	WBGene00016957	atic-1	C55F2.1	-1.15634
	WBGene00017071	aagr-1	D2096.3	-2.14034
	WBGene00017105		E02H9.7	-1.13632
	WBGene00017201	grsp-4	F07C4.7	-1.16965
	WBGene00017322	clec-160	F09G8.8	-1.67039
	WBGene00017374	ttr-41	F10G7.11	-1.41805
	WBGene00017390		F12A10.1	-1.42779
	WBGene00017429		F13D11.4	-1.14485
	WBGene00017436		F13H8.3	-1.81203
	WBGene00017485		F15E6.4	-1.69904
	WBGene00017498	pud-4	F15E11.12	-1.97667
	WBGene00017501	pud-3	F15E11.15	-2.64667
	WBGene00017537		F17A9.5	-1.08253
	WBGene00017565	ddo-2	F18E3.7	-1.27275
	WBGene00017567		F18E3.11	-1.65551
	WBGene00017591		F19C7.1	-1.39979
	WBGene00017688	ttr-35	F22A3.2	-1.02631
	WBGene00017691	ilys-5	F22A3.6	-3.15489
	WBGene00017730		F22H10.6	-1.49033
	WBGene00017756		F23F12.12	-1.24046
	WBGene00017771		F25B4.8	-1.03929
	WBGene00017772	clec-1	F25B4.9	-1.62671
	WBGene00017780		F25E2.2	-1.28734
	WBGene00017881	asp-13	F28A12.4	-2.75768
	WBGene00017892		F28B4.3	-2.11077
	WBGene00017962	fbxa-72	F31F4.15	-1.55876
	WBGene00017969		F32A5.3	-1.72455
	WBGene00017998		F33D4.6	-1.79958
	WBGene00018031		F35B3.4	-1.03525
	WBGene00018055		F35F10.5	-1.0733
	WBGene00018138	folt-2	F37B4.7	-2.42358
	WBGene00018146		F37C4.6	-1.08777
	WBGene00018153		F37C12.10	-1.0675
	WBGene00018174		F38B6.4	-1.30936
	WBGene00018221		F40A3.6	-1.49562
	WBGene00018237	drd-2	F40F4.6	-1.48245
	WBGene00018257		F41B4.1	-1.01409
	WBGene00018297		F41F3.3	-1.94292
	WBGene00018342		F42A10.6	-1.26634
	WBGene00018424		F44E7.2	-1.10958
	WBGene00018465		F45E1.4	-1.76567
	WBGene00018488	acs-1	F46E10.1	-1.17576
	WBGene00018543	ugt-32	F47C10.6	-1.15201
	WBGene00018647		F49F1.7	-1.03772
	WBGene00018708	oac-32	F52F10.4	-1.41807
	WBGene00018718		F52H2.6	-1.20565
	WBGene00018737		F53B1.4	-1.19275
	WBGene00018755	bcmo-2	F53C3.12	-1.58004
	WBGene00018760	irg-3	F53E10.4	-2.15601
	WBGene00018811	pmt-2	F54D11.1	-1.09433
	WBGene00018877	aman-1	F55D10.1	-1.30641
	WBGene00018885	drd-5	F55E10.6	-1.5052
	WBGene00018951		F56C9.7	-1.50109
	WBGene00018971	clec-67	F56D6.2	-1.00846
	WBGene00018984		F56F10.1	-1.45009
	WBGene00019017		F57F4.4	-2.10328
	WBGene00019021		F57H12.6	-1.40721
	WBGene00019029		F58B6.1	-1.10207
	WBGene00019154	glf-1	H04M03.4	-1.40735
	WBGene00019208	lips-14	H17B01.3	-2.20982
	WBGene00019215		H20E11.3	-1.00612
	WBGene00019368		K03H6.2	-1.23078
	WBGene00019472	cyp-35B1	K07C6.4	-1.18029
	WBGene00019540		K08D12.6	-2.62991
	WBGene00019550		K09C4.5	-1.60501
	WBGene00019565	cyp-35A3	K09D9.2	-1.03781
	WBGene00019605	ctsa-1	K10B2.2	-1.301
	WBGene00019617		K10C2.1	-1.36264
	WBGene00019619	asp-14	K10C2.3	-2.869
	WBGene00019682		K12H4.7	-2.59854
	WBGene00019727	zig-12	M02D8.1	-1.26028
	WBGene00019730	asns-2	M02D8.4	-2.0175
	WBGene00019738	clec-265	M02F4.7	-1.46895
	WBGene00019744		M02H5.8	-1.30745
	WBGene00019803		PDB1.1	-1.66865
	WBGene00019846	gpx-7	R03G5.5	-1.13251
	WBGene00019895	aagr-2	R05F9.12	-1.30595
	WBGene00019957		R08E3.1	-1.39625
	WBGene00019958		R08E3.2	-1.1137
	WBGene00019963		R08E5.3	-1.21289
	WBGene00019978	hacd-1	R09B5.6	-2.90418
	WBGene00020022		R12C12.1	-1.26724
	WBGene00020029		R12C12.9	-1.15271
	WBGene00020033		R12E2.7	-1.30875
	WBGene00020039		R12E2.14	-1.09229
	WBGene00020082	gcp-2.1	R57.1	-1.42699
	WBGene00020139		T01B11.2	-1.42997
	WBGene00020148		T01D1.3	-1.12886
	WBGene00020182	ugt-53	T03D3.1	-1.63818
	WBGene00020222	fut-6	T05A7.5	-1.0139
	WBGene00020340		T08B1.1	-1.03378
	WBGene00020369		T08H10.1	-1.43465
	WBGene00020516		T15B7.1	-1.68142
	WBGene00020550		T17H7.1	-1.28896
	WBGene00020576		T19D12.1	-1.16238
	WBGene00020592	ugt-12	T19H12.9	-1.12458
	WBGene00020662		T21H3.1	-2.03683
	WBGene00020674		T22B7.7	-1.26211
	WBGene00020732		T23E7.2	-1.55741
	WBGene00020778		T24E12.11	-1.03031
	WBGene00020808	clik-1	T25F10.6	-1.91729
	WBGene00020813		T25G12.6	-1.15451
	WBGene00020836	lgc-34	T27A1.4	-1.01388
	WBGene00020862	fip-2	T27E4.4	-1.12423
	WBGene00020917		W01B11.6	-1.00716
	WBGene00020938	clec-218	W02D7.2	-1.59831
	WBGene00020962		W02H5.8	-1.32018
	WBGene00020989		W03D8.8	-1.34844
	WBGene00021043	pck-1	W05G11.6	-2.03352
	WBGene00021128		W10C8.5	-1.05898
	WBGene00021136		W10G11.3	-1.71396
	WBGene00021156		Y4C6B.2	-1.1314
	WBGene00021160	gba-4	Y4C6B.6	-2.12745
	WBGene00021161		Y4C6B.7	-1.22979
	WBGene00021183		Y9C9A.16	-1.82362
	WBGene00021263		Y22D7AR.10	-1.56671
	WBGene00021321		Y34B4A.5	-1.27144
	WBGene00021322		Y34B4A.6	-1.48432
	WBGene00021325		Y34B4A.9	-1.23603
	WBGene00021335	spp-23	Y34D9A.11	-1.17752
	WBGene00021337		Y34F4.2	-1.08574
	WBGene00021491	comt-4	Y40B10A.6	-1.45926
	WBGene00021503	ctsa-2	Y40D12A.2	-1.0701
	WBGene00021518	hpo-6	Y41D4B.16	-1.2907
	WBGene00021540		Y42H9AR.5	-1.08941
	WBGene00021602	clec-205	Y46H3B.1	-1.03972
	WBGene00021603	clec-204	Y46H3B.2	-1.03734
	WBGene00021625		Y47D7A.13	-2.09165
	WBGene00021627		Y47D7A.15	-2.60762
	WBGene00021641		Y47G6A.15	-1.48086
	WBGene00021690		Y48G8AL.12	-1.22007
	WBGene00021768		Y51F10.7	-2.05384
	WBGene00021772	math-45	Y51H7BM.1	-1.13903
	WBGene00021779		Y51H7C.1	-1.97155
	WBGene00021791		Y51H7C.13	-1.57695
	WBGene00021817		Y53G8B.1	-1.06985
	WBGene00021835		Y54E10A.17	-1.10904
	WBGene00021852		Y54F10AM.8	-1.27511
	WBGene00021872	clec-85	Y54G2A.6	-2.56331
	WBGene00021898		Y54G2A.36	-1.05358
	WBGene00022072	cpg-9	Y67D8C.8	-1.50023
	WBGene00022076	daao-1	Y69A2AR.5	-1.7007
	WBGene00022245	acp-6	Y73B6BL.24	-2.77446
	WBGene00022415		Y102A11A.5	-1.1267
	WBGene00022440		Y110A2AL.3	-1.56412
	WBGene00022445		Y110A2AL.9	-1.30396
	WBGene00022474	zig-9	Y119C1B.9	-1.35029
	WBGene00022490		Y119D3B.13	-1.32646
	WBGene00022497		Y119D3B.21	-1.52177
	WBGene00022515	ttr-48	ZC64.2	-1.5074
	WBGene00022517		ZC123.1	-1.07628
	WBGene00022642	lipl-5	ZK6.7	-2.37477
	WBGene00022645		ZK6.11	-1.97939
	WBGene00022679		ZK180.5	-1.45489
	WBGene00022680		ZK180.6	-1.65127
	WBGene00022856	cth-2	ZK1127.10	-1.23884
	WBGene00022858		ZK1193.2	-1.89542
	WBGene00022859		ZK1193.3	-1.42292
	WBGene00022860		ZK1193.4	-1.57226
	WBGene00023477	nspc-1	C03G5.8	-1.2607
	WBGene00044011		T06E4.12	-1.04211
	WBGene00044080		D1086.10	-1.28354
	WBGene00044109		K02E11.10	-1.57193
	WBGene00044201		H39E23.3	-1.34455
	WBGene00044292		F56D6.8	-1.73453
	WBGene00044339	nspc-4	C03G5.11	-1.25156
	WBGene00044471		F56D6.9	-2.68626
	WBGene00044488		Y54G2A.45	-1.19251
	WBGene00044492		Y54G2A.49	-1.30491
	WBGene00044605	ttr-36	F22A3.7	-1.08893
	WBGene00044696		F52E1.14	-1.87413
	WBGene00044811		F12E12.11	-1.05338
	WBGene00044922		Y43C5A.7	-1.50631
	WBGene00045265		K10C2.8	-1.51229
	WBGene00045271		F07G6.10	-1.0985
	WBGene00045275		F18E3.12	-1.51966
	WBGene00045399		Y47G6A.33	-1.65896
	WBGene00045488		F57B1.9	-1.18526
	WBGene00050914		T12B5.15	-1.30947
	WBGene00077701	poml-3	E01A2.10	-1.48042
	WBGene00077757		E02H4.7	-1.08696
	WBGene00077764		F59C6.16	-1.21833
	WBGene00194674		F23D12.11	-2.56112

## Sheet: Mouse Aging Regulated Genes
	ENSEMBL	Symbol	ENTREZID	log2FC
Mouse Aging Up-regulated Genes	ENSMUSG00000006457	Actn3	11474	0.523646
	ENSMUSG00000025432	Avil	11567	0.977182
	ENSMUSG00000020473	Aebp1	11568	0.604501
	ENSMUSG00000031465	Angpt2	11601	0.542408
	ENSMUSG00000028527	Ak4	11639	0.71298
	ENSMUSG00000025270	Alas2	11656	0.53909
	ENSMUSG00000053279	Aldh1a1	11668	0.74286
	ENSMUSG00000075232	Amd1	11702	0.523464
	ENSMUSG00000035262	Amh	11705	1.58085
	ENSMUSG00000074264	Amy1	11722	1.21069
	ENSMUSG00000026207	Speg	11790	0.720584
	ENSMUSG00000055116	Arntl	11865	0.601052
	ENSMUSG00000035277	Arx	11878	0.890152
	ENSMUSG00000026628	Atf3	11910	1.87055
	ENSMUSG00000057329	Bcl2	12043	0.920712
	ENSMUSG00000020722	Cacng1	12299	0.645671
	ENSMUSG00000057897	Camk2b	12323	0.610075
	ENSMUSG00000051980	Casr	12374	1.0267
	ENSMUSG00000031885	Cbfb	12400	0.575073
	ENSMUSG00000025577	Cbx2	12416	0.59725
	ENSMUSG00000021258	Ccnk	12454	0.543564
	ENSMUSG00000047139	Cd24a	12484	0.819261
	ENSMUSG00000026012	Cd28	12487	0.542975
	ENSMUSG00000102412	Cd28	12487	0.542975
	ENSMUSG00000028551	Cdkn2c	12580	0.652013
	ENSMUSG00000074340	Ovgp1	12659	0.749762
	ENSMUSG00000032578	Cish	12700	1.68453
	ENSMUSG00000033983	Coil	12812	0.559443
	ENSMUSG00000025650	Col7a1	12836	0.6635
	ENSMUSG00000025586	Cpeb1	12877	0.622499
	ENSMUSG00000045867	Cradd	12905	0.52921
	ENSMUSG00000032315	Cyp1a1	13076	3.1119
	ENSMUSG00000004263	Atn1	13498	0.611599
	ENSMUSG00000027368	Dusp2	13537	0.888031
	ENSMUSG00000020091	Eif4ebp2	13688	0.552178
	ENSMUSG00000003051	Elf3	13710	1.11803
	ENSMUSG00000039095	En2	13799	1.58116
	ENSMUSG00000002107	Celf2	14007	0.635184
	ENSMUSG00000042423	Fbrs	14123	0.633622
	ENSMUSG00000032643	Fhl3	14201	0.658541
	ENSMUSG00000031380	Vegfd	14205	0.52809
	ENSMUSG00000025579	Gaa	14387	0.629065
	ENSMUSG00000028280	Gabrr1	14408	1.77289
	ENSMUSG00000031431	Tsc22d3	14605	0.747649
	ENSMUSG00000026473	Glul	14645	0.758188
	ENSMUSG00000018339	Gpx3	14778	0.92835
	ENSMUSG00000020734	Grin2c	14813	2.55722
	ENSMUSG00000040562	Gstm2	14863	0.643844
	ENSMUSG00000067261	Foxd3	15221	0.54634
	NA	Hmga2-ps1	15365	1.52957
	ENSMUSG00000050368	Hoxd10	15430	0.700163
	ENSMUSG00000026675	Hsd17b7	15490	1.07045
	ENSMUSG00000004951	Hspb1	15507	0.500887
	ENSMUSG00000090877	Hspa1b	15511	1.41748
	ENSMUSG00000042745	Id1	15901	0.84488
	ENSMUSG00000007872	Id3	15903	0.605356
	NA	Ighm	16019	0.73527
	ENSMUSG00000027776	Il12a	16159	0.546107
	ENSMUSG00000031712	Il15	16168	0.655674
	ENSMUSG00000031734	Irx3	16373	1.16257
	ENSMUSG00000040205	Cuzd1	16433	0.90955
	ENSMUSG00000027827	Kcnab1	16497	0.915761
	ENSMUSG00000062785	Kcnc3	16504	0.644722
	ENSMUSG00000020821	Kif1c	16562	0.588773
	ENSMUSG00000020668	Kif3c	16570	0.706587
	ENSMUSG00000055148	Klf2	16598	0.762992
	ENSMUSG00000023043	Krt18	16668	1.90454
	ENSMUSG00000018334	Ksr1	16706	0.532184
	ENSMUSG00000054206	Gzmm	16904	0.563034
	ENSMUSG00000055435	Maf	17132	0.705469
	ENSMUSG00000051510	Mafg	17134	0.534447
	ENSMUSG00000023572	Ccndbp1	17151	0.686479
	ENSMUSG00000025037	Maoa	17161	0.607253
	ENSMUSG00000054612	Mgmt	17314	0.590587
	ENSMUSG00000035299	Mid1	17318	0.565334
	ENSMUSG00000017737	Mmp9	17395	0.761954
	ENSMUSG00000032418	Me1	17436	0.541898
	NA	mt-Rnr1	17724	0.511022
	ENSMUSG00000022346	Myc	17869	0.655885
	ENSMUSG00000057003	Myh4	17884	0.51196
	ENSMUSG00000009471	Myod1	17927	0.905186
	ENSMUSG00000061315	Naca	17938	0.81176
	ENSMUSG00000027438	Napb	17957	0.713401
	ENSMUSG00000056749	Nfil3	18030	0.64361
	ENSMUSG00000003849	Nqo1	18104	0.695552
	ENSMUSG00000028341	Nr4a3	18124	1.54003
	ENSMUSG00000024413	Npc1	18145	0.649582
	ENSMUSG00000009487	Otog	18419	1.32864
	ENSMUSG00000026437	Cdk18	18557	0.709453
	ENSMUSG00000028525	Pde4b	18578	0.728584
	ENSMUSG00000069094	Pde7a	18583	0.766599
	ENSMUSG00000055866	Per2	18627	0.635845
	ENSMUSG00000033065	Pfkm	18642	0.547699
	ENSMUSG00000038025	Phf2	18676	0.549399
	ENSMUSG00000034055	Phka1	18679	0.533359
	ENSMUSG00000024014	Pim1	18712	0.886955
	ENSMUSG00000045038	Prkce	18754	0.581854
	ENSMUSG00000029053	Prkcz	18762	0.765668
	ENSMUSG00000041193	Pla2g5	18784	1.94684
	ENSMUSG00000026173	Plcd4	18802	0.64772
	ENSMUSG00000048349	Pou4f1	18996	1.17692
	ENSMUSG00000021816	Ppp3cb	19056	0.594255
	ENSMUSG00000059895	Ptp4a3	19245	0.58615
	ENSMUSG00000032648	Pygm	19309	0.597818
	ENSMUSG00000106877	Pygm	19309	0.597818
	ENSMUSG00000031504	Rab20	19332	0.856394
	ENSMUSG00000019478	Rab4a	19341	0.577816
	ENSMUSG00000024824	Rad9a	19367	0.626871
	ENSMUSG00000097909	Rad9a	19367	0.626871
	ENSMUSG00000058301	Upf1	19704	0.698078
	ENSMUSG00000028150	Rorc	19885	0.615066
	ENSMUSG00000015846	Rxra	20181	0.506606
	ENSMUSG00000030592	Ryr1	20190	0.60858
	ENSMUSG00000020211	Sf3a2	20222	0.626526
	ENSMUSG00000019970	Sgk1	20393	0.863153
	ENSMUSG00000022091	Sorbs3	20410	0.706926
	ENSMUSG00000024134	Six2	20472	0.688716
	ENSMUSG00000024935	Slc1a1	20510	0.95149
	ENSMUSG00000066152	Slc31a2	20530	0.534677
	ENSMUSG00000074227	Spint2	20733	0.510136
	ENSMUSG00000027496	Aurka	20878	0.828006
	ENSMUSG00000035530	Eif1	20918	0.543584
	ENSMUSG00000040136	Abcc8	20927	0.677487
	ENSMUSG00000030731	Syt3	20981	0.934723
	ENSMUSG00000027868	Tbx15	21384	0.571819
	ENSMUSG00000023990	Tfeb	21425	0.501615
	ENSMUSG00000020799	Tekt1	21689	0.631588
	ENSMUSG00000003477	Inmt	21743	0.584951
	ENSMUSG00000005566	Trim28	21849	0.539509
	ENSMUSG00000008305	Tle1	21885	0.506458
	ENSMUSG00000040046	Tph1	21990	1.27315
	ENSMUSG00000022510	Trp63	22061	0.791434
	ENSMUSG00000044068	Zrsr1	22183	0.733214
	ENSMUSG00000008348	Ubc	22190	1.42643
	ENSMUSG00000038676	Ucn	22226	0.893356
	ENSMUSG00000032942	Ucp3	22229	0.543494
	ENSMUSG00000029512	Ulk1	22241	0.761488
	ENSMUSG00000007029	Vars	22321	0.638388
	ENSMUSG00000079243	Xirp1	22437	1.14276
	ENSMUSG00000024949	Sf1	22668	0.562228
	ENSMUSG00000106722	Sf1	22668	0.562228
	ENSMUSG00000042097	Zfp239	22685	0.880979
	ENSMUSG00000029131	Dnajb6	23950	0.544314
	ENSMUSG00000001687	Ubl3	24109	0.592907
	ENSMUSG00000028159	Dapp1	26377	0.532451
	ENSMUSG00000033249	Hsf4	26386	0.923476
	ENSMUSG00000067768	Xlr4b	27083	3.33509
	ENSMUSG00000059602	Syn3	27204	0.656627
	ENSMUSG00000023913	Pla2g7	27226	1.07419
	ENSMUSG00000035711	Dok3	27261	0.669462
	ENSMUSG00000030701	Plekhb1	27276	0.904871
	ENSMUSG00000022780	Meltf	30060	2.60559
	ENSMUSG00000021959	Lats2	50523	0.509565
	ENSMUSG00000030772	Dkk3	50781	1.43372
	ENSMUSG00000030494	Rhpn2	52428	1.8058
	ENSMUSG00000053411	Cbx7	52609	0.556222
	ENSMUSG00000025316	Banp	53325	0.784801
	ENSMUSG00000067279	Ppp1r3c	53412	0.850628
	ENSMUSG00000028141	Oaz3	53814	1.67918
	ENSMUSG00000020941	Map3k14	53859	0.530821
	ENSMUSG00000068740	Celsr2	53883	0.726167
	ENSMUSG00000029403	Cdkl2	53886	0.607996
	ENSMUSG00000046658	Zfp316	54201	0.751342
	ENSMUSG00000060961	Slc4a4	54403	0.588889
	ENSMUSG00000039556	Ppp1r3f	54646	0.559812
	ENSMUSG00000035357	Pdzrn3	55983	0.557611
	ENSMUSG00000038453	Srcin1	56013	0.99162
	ENSMUSG00000032531	Amotl2	56332	0.575676
	ENSMUSG00000017929	B4galt5	56336	0.542045
	ENSMUSG00000071072	Ptges3	56351	0.510578
	ENSMUSG00000037190	Cyb561d2	56368	0.523787
	ENSMUSG00000004661	Arid3b	56380	0.640723
	ENSMUSG00000040761	Spen	56381	0.790169
	ENSMUSG00000049550	Clip1	56430	0.600527
	ENSMUSG00000030189	Ybx3	56449	0.669901
	ENSMUSG00000064120	Mocs1	56738	0.50336
	ENSMUSG00000021884	Hacl1	56794	0.513594
	ENSMUSG00000024002	Brd4	57261	0.597796
	ENSMUSG00000024312	Wdr46	57315	0.503284
	ENSMUSG00000033644	Piwil2	57746	0.69977
	ENSMUSG00000029174	Tbc1d1	57915	0.694083
	ENSMUSG00000050240	Hic2	58180	0.624151
	ENSMUSG00000044641	Pard6b	58220	1.2634
	ENSMUSG00000029472	Anapc5	59008	0.657574
	ENSMUSG00000005803	Sqor	59010	0.544754
	ENSMUSG00000022554	Hgh1	59053	0.627393
	ENSMUSG00000026749	Nek6	59126	0.755246
	ENSMUSG00000075324	Fign	60344	0.529628
	ENSMUSG00000059203	Il1rapl2	60367	2.35749
	ENSMUSG00000024180	Tmem8	60455	1.05602
	ENSMUSG00000062542	Syt9	60510	1.36032
	ENSMUSG00000021200	Asb2	65256	0.7867
	ENSMUSG00000018381	Abi3	66610	0.563386
	ENSMUSG00000027353	Mcm8	66634	0.52686
	ENSMUSG00000097908	4933404O12Rik	66752	0.826618
	ENSMUSG00000073730	4933415F23Rik	66755	0.834289
	ENSMUSG00000031953	Tmem170	66817	0.682701
	ENSMUSG00000047866	Lonp2	66887	0.60122
	ENSMUSG00000078532	Nkain1	67149	0.510561
	ENSMUSG00000027981	Rnpc3	67225	0.524658
	ENSMUSG00000087354	4930404I05Rik	67394	0.796297
	ENSMUSG00000025176	Hoga1	67432	0.630027
	ENSMUSG00000040794	C1qtnf4	67445	0.657648
	ENSMUSG00000110961	C1qtnf4	67445	0.657648
	ENSMUSG00000041957	Pkp2	67451	0.904163
	ENSMUSG00000022003	Slc25a30	67554	0.538942
	ENSMUSG00000031637	Lrp2bp	67620	0.505058
	ENSMUSG00000022358	Fbxo32	67731	0.796168
	ENSMUSG00000022462	Slc38a2	67760	0.549838
	ENSMUSG00000029326	Enoph1	67870	0.501003
	ENSMUSG00000029464	Gpn3	68080	0.552702
	ENSMUSG00000021203	Otub2	68149	1.00476
	ENSMUSG00000023118	Sympk	68188	0.517932
	ENSMUSG00000057137	Tmem140	68487	0.856071
	ENSMUSG00000039852	Rere	68703	0.500555
	ENSMUSG00000020067	Mypn	68802	0.539758
	ENSMUSG00000085457	1110046J04Rik	68808	1.09585
	ENSMUSG00000035765	Dym	69190	0.586804
	ENSMUSG00000019944	Rhobtb1	69288	0.65159
	ENSMUSG00000056596	Trnp1	69539	1.01276
	ENSMUSG00000028917	Plekhm2	69582	0.506068
	ENSMUSG00000042377	Fam83g	69640	1.64115
	ENSMUSG00000087590	Epb41l4aos	69749	0.651268
	ENSMUSG00000035595	1600002K03Rik	69770	0.962495
	ENSMUSG00000024353	Mzb1	69816	0.660453
	ENSMUSG00000020083	Fam241b	69894	0.830358
	ENSMUSG00000022946	Dopey2	70028	0.547883
	ENSMUSG00000035504	Reep6	70335	0.537074
	ENSMUSG00000032415	Ube2cbp	70348	0.65696
	ENSMUSG00000023074	Mospd1	70380	0.508205
	ENSMUSG00000031112	Stk26	70415	0.761256
	ENSMUSG00000050122	Vwa3b	70853	0.545186
	ENSMUSG00000025955	Akr1cl	70861	3.44132
	NA	4933401D09Rik	71008	0.590475
	ENSMUSG00000042532	Golga7b	71146	0.86239
	ENSMUSG00000043415	Otud1	71198	1.01505
	ENSMUSG00000036452	Arhgap26	71302	0.645515
	ENSMUSG00000027983	Cyp2u1	71519	0.548035
	ENSMUSG00000042379	Esm1	71690	1.1137
	ENSMUSG00000011382	Dhdh	71755	0.652266
	ENSMUSG00000074063	Osgin1	71839	0.923534
	ENSMUSG00000030739	Myh14	71960	0.685004
	ENSMUSG00000038301	Snx10	71982	0.567237
	ENSMUSG00000030838	Ush1c	72088	1.09521
	ENSMUSG00000050052	Tdrp	72148	0.8668
	ENSMUSG00000036769	Wdr44	72404	0.722128
	ENSMUSG00000078768	Zfp566	72556	0.505879
	ENSMUSG00000038347	2700054A10Rik	72578	0.732445
	ENSMUSG00000041912	Tdrkh	72634	1.4243
	NA	2810032G03Rik	72669	1.45484
	ENSMUSG00000090659	Zfp493	72958	0.623464
	ENSMUSG00000037331	Larp1	73158	0.601316
	ENSMUSG00000090307	1700071M16Rik	73504	1.13392
	ENSMUSG00000044320	1700001O22Rik	73598	1.86468
	ENSMUSG00000067825	Pex26	74043	0.521904
	ENSMUSG00000022828	Gtf2e1	74197	0.52839
	ENSMUSG00000032495	Lrrc2	74249	0.535518
	ENSMUSG00000020435	Osbp2	74309	0.562781
	ENSMUSG00000016239	Lonrf3	74365	0.607788
	ENSMUSG00000025038	Efhc2	74405	1.33603
	ENSMUSG00000036902	Neto2	74513	1.17409
	ENSMUSG00000029330	Cds1	74596	0.691054
	ENSMUSG00000086918	4930429F24Rik	74633	0.532673
	ENSMUSG00000056598	Drc3	74665	0.53107
	ENSMUSG00000021815	Mss51	74843	1.36364
	ENSMUSG00000086938	4930481A15Rik	74931	0.611574
	ENSMUSG00000034472	Rasd2	75141	2.37508
	ENSMUSG00000025227	Mfsd13a	75146	0.818851
	ENSMUSG00000097058	4930556M19Rik	75259	0.747223
	NA	4930556G01Rik	75332	1.19221
	ENSMUSG00000037989	Wnk2	75607	1.00351
	ENSMUSG00000002968	Med25	75613	0.524075
	ENSMUSG00000030610	Det1	76375	0.564964
	ENSMUSG00000052934	Fbxo31	76454	0.59515
	ENSMUSG00000063458	Lrmda	76633	0.711794
	ENSMUSG00000032802	Srxn1	76650	0.694038
	ENSMUSG00000086728	Man2c1os	76794	0.984366
	ENSMUSG00000086219	Srrm4os	76798	1.30629
	ENSMUSG00000026504	Sdccag8	76816	0.606265
	ENSMUSG00000041143	Tmco4	77056	0.506535
	ENSMUSG00000029575	Mmab	77697	0.528888
	ENSMUSG00000028572	Hook1	77963	0.776107
	ENSMUSG00000040327	Cul9	78309	0.515681
	ENSMUSG00000001014	Icam4	78369	1.0496
	ENSMUSG00000029685	Asb15	78910	0.5155
	ENSMUSG00000063129	Aldoart2	79459	0.729406
	ENSMUSG00000019132	BC005537	79555	0.508173
	ENSMUSG00000034430	Zxdc	80292	0.573686
	ENSMUSG00000062778	Chia1	81600	1.78785
	ENSMUSG00000026380	Tfcp2l1	81879	0.633163
	ENSMUSG00000069806	Cacng7	81904	0.536187
	ENSMUSG00000096998	Cacng7	81904	0.536187
	ENSMUSG00000005718	Tfap4	83383	0.519743
	ENSMUSG00000032311	Nrg4	83961	0.581307
	ENSMUSG00000104063	Pcdhgb7	93704	0.769126
	ENSMUSG00000103472	Pcdhga7	93715	0.900879
	ENSMUSG00000031099	Smarca1	93761	0.510254
	ENSMUSG00000009145	Dqx1	93838	0.699477
	ENSMUSG00000026904	Slc4a10	94229	1.29
	ENSMUSG00000027547	Sall4	99377	0.77137
	ENSMUSG00000033308	Dpyd	99586	0.546921
	ENSMUSG00000068547	Clca4a	99663	3.73279
	ENSMUSG00000029416	Slc15a4	100561	0.538066
	ENSMUSG00000032436	Cmtm7	102545	0.553214
	ENSMUSG00000073293	Nudt10	102954	0.841
	ENSMUSG00000073295	Nudt10	102954	0.841
	ENSMUSG00000054027	Nt5dc3	103466	0.701325
	ENSMUSG00000043439	Epop	103551	0.632409
	ENSMUSG00000056973	Ces1d	104158	1.11083
	ENSMUSG00000020629	Adi1	104923	0.653435
	ENSMUSG00000021597	Slf1	105377	0.792069
	ENSMUSG00000034327	Kctd9	105440	0.501464
	ENSMUSG00000103906	Tigd5	105734	0.748198
	ENSMUSG00000022568	Scrib	105782	0.587985
	ENSMUSG00000054863	Fam19a5	106014	0.513207
	ENSMUSG00000040828	Catsperd	106757	2.61924
	ENSMUSG00000039844	Rapgef1	107746	0.530245
	ENSMUSG00000053293	Pom121	107939	0.643448
	ENSMUSG00000034795	Ccdc122	108811	0.701507
	ENSMUSG00000038954	Supt3	109115	0.56095
	ENSMUSG00000040147	Maob	109731	0.812186
	ENSMUSG00000028950	Tas1r1	110326	0.659254
	ENSMUSG00000023047	Amhr2	110542	0.568397
	ENSMUSG00000075318	Scn2a	110876	0.549689
	ENSMUSG00000079055	Slc8a3	110893	0.563265
	ENSMUSG00000010044	Zmynd10	114602	1.71866
	ENSMUSG00000031027	Stk33	117229	2.97946
	ENSMUSG00000022347	A1bg	117586	1.18757
	ENSMUSG00000038886	Man2a2	140481	0.618282
	ENSMUSG00000047264	Zfp358	140482	0.63131
	ENSMUSG00000026986	Hnmt	140483	0.519151
	ENSMUSG00000092035	Peg10	170676	0.834789
	ENSMUSG00000038276	Asic3	171209	0.757078
	ENSMUSG00000035459	Stab2	192188	1.2327
	NA	BC005512	192885	0.84017
	ENSMUSG00000036006	Ripor2	193385	0.570631
	ENSMUSG00000091971	Hspa1a	193740	1.46674
	ENSMUSG00000028841	Cnksr1	194231	0.674938
	ENSMUSG00000059493	Nhs	195727	0.745523
	ENSMUSG00000039976	Tbc1d16	207592	0.543537
	ENSMUSG00000029480	Dhx37	208144	0.587544
	ENSMUSG00000070498	Tmem132b	208151	2.30685
	ENSMUSG00000031109	Enox2	209224	0.750342
	ENSMUSG00000050751	Pgbd5	209966	0.874715
	ENSMUSG00000030835	Nomo1	211548	0.518764
	ENSMUSG00000030324	Rho	212541	2.08752
	ENSMUSG00000059149	Mfsd4a	213006	0.506126
	NA	Spata5l1	214616	0.623837
	ENSMUSG00000072572	Slc39a2	214922	0.596119
	NA	Gm29673	215866	0.961183
	ENSMUSG00000060843	Ctnna3	216033	0.542227
	ENSMUSG00000034127	Tspan8	216350	0.603397
	ENSMUSG00000044005	Gls2	216456	1.37263
	ENSMUSG00000040712	Camta2	216874	0.570709
	ENSMUSG00000020692	Nle1	217011	0.621983
	ENSMUSG00000018845	Unc45b	217012	0.591597
	ENSMUSG00000020782	Llgl2	217325	0.735417
	ENSMUSG00000020802	Ube2o	217342	0.611928
	ENSMUSG00000020806	Rhbdf2	217344	0.661462
	ENSMUSG00000021185	Dglucy	217830	0.562444
	ENSMUSG00000072825	Cep170b	217882	0.59552
	ENSMUSG00000038068	Rnf144b	218215	0.594673
	ENSMUSG00000042895	Abra	223513	1.0035
	ENSMUSG00000054855	Rnd1	223881	0.763189
	ENSMUSG00000056423	Uts2b	224065	2.50717
	ENSMUSG00000034265	Zdhhc14	224454	0.619459
	ENSMUSG00000001229	Dpp9	224897	0.627442
	ENSMUSG00000068606	Gm4841	225594	1.04938
	ENSMUSG00000049670	Morn4	226123	0.981108
	ENSMUSG00000026383	Epb41l5	226352	0.805877
	ENSMUSG00000036086	Zranb3	226409	0.676807
	ENSMUSG00000028033	Kcnq5	226922	0.608347
	ENSMUSG00000026819	Slc25a25	227731	2.36099
	ENSMUSG00000026893	Gca	227960	0.603199
	ENSMUSG00000034216	Vps18	228545	0.516036
	ENSMUSG00000027470	Mylk2	228785	0.740616
	ENSMUSG00000059842	Zfp341	228807	0.689168
	ENSMUSG00000038605	Samd10	229011	0.860149
	ENSMUSG00000070385	Ampd1	229665	0.50335
	ENSMUSG00000027894	Slc6a17	229706	0.795855
	ENSMUSG00000028463	Car9	230099	0.979083
	ENSMUSG00000047777	Phf13	230936	0.532378
	ENSMUSG00000039782	Cpeb2	231207	0.74819
	ENSMUSG00000030315	Vgll4	232334	0.536057
	ENSMUSG00000074277	Phldb3	232970	0.934343
	ENSMUSG00000045252	Zfp574	232976	0.551683
	ENSMUSG00000040424	Hipk4	233020	0.510137
	ENSMUSG00000036957	Lrfn3	233067	0.675181
	ENSMUSG00000038670	Mybpc2	233199	0.763274
	ENSMUSG00000046574	Prr12	233210	0.681273
	ENSMUSG00000030554	Synm	233335	0.521622
	ENSMUSG00000030534	Vps33b	233405	0.553834
	ENSMUSG00000031626	Sorbs2	234214	0.94683
	ENSMUSG00000034361	Cpne2	234577	0.507716
	ENSMUSG00000046441	Cmtr2	234728	0.556348
	ENSMUSG00000020447	Npc1l1	237636	0.679627
	ENSMUSG00000025380	Fscn2	238021	1.32325
	ENSMUSG00000040721	Zfhx2	239102	0.737476
	ENSMUSG00000054967	Zfp647	239546	0.817591
	ENSMUSG00000022416	Cacna1i	239556	2.02748
	ENSMUSG00000052276	Ostn	239790	2.45406
	ENSMUSG00000073375	Lrrc30	240131	0.552545
	ENSMUSG00000059852	Kcng2	240444	0.905854
	ENSMUSG00000024769	Cdc42bpg	240505	0.694765
	ENSMUSG00000107268	Cdc42bpg	240505	0.694765
	ENSMUSG00000068373	D430041D05Rik	241589	0.572367
	ENSMUSG00000073700	Klhl21	242785	0.728895
	ENSMUSG00000056367	Actr3b	242894	1.35105
	ENSMUSG00000053297	AI854703	243373	0.701048
	ENSMUSG00000070808	Bicra	243842	0.532203
	ENSMUSG00000039633	Lonrf1	244421	1.18149
	ENSMUSG00000012889	Podnl1	244550	2.29946
	ENSMUSG00000032313	Tmem266	244886	0.83308
	ENSMUSG00000034457	Eda2r	245527	0.877371
	NA	Olfr1372-ps1	257871	1.19516
	ENSMUSG00000037907	Ankrd13b	268445	0.514032
	ENSMUSG00000047098	Rnf31	268749	0.50263
	ENSMUSG00000022357	Klhl38	268807	0.603763
	ENSMUSG00000048939	Atp13a5	268878	0.736676
	ENSMUSG00000040410	Fbxl4	269514	0.639663
	ENSMUSG00000047875	Gpr157	269604	0.548786
	ENSMUSG00000106379	Lhfpl3	269629	2.55299
	ENSMUSG00000050973	Gdpgp1	269952	0.652335
	ENSMUSG00000019261	Map1s	270058	0.534135
	ENSMUSG00000031303	Map3k15	270672	0.658138
	ENSMUSG00000047117	Ankdd1b	271144	0.664098
	ENSMUSG00000044030	Irf2bp1	272359	0.557761
	ENSMUSG00000044206	Vsig4	278180	2.12624
	ENSMUSG00000044177	Wfikkn2	278507	0.568912
	ENSMUSG00000041245	Wnk3	279561	1.17438
	ENSMUSG00000041923	Nol4	319211	1.66723
	ENSMUSG00000044349	Snhg11	319317	1.01333
	ENSMUSG00000055214	Pld5	319455	1.98995
	ENSMUSG00000066607	6030419C18Rik	319477	0.910544
	ENSMUSG00000043183	Simc1	319719	0.575531
	ENSMUSG00000074405	Zfp865	319748	0.579164
	ENSMUSG00000038028	Tigar	319801	0.574185
	NA	A730011C13Rik	319916	0.714728
	ENSMUSG00000053279	E030003E18Rik	320092	0.641657
	ENSMUSG00000048330	Ric3	320360	0.819207
	NA	9530091C08Rik	320440	0.914436
	ENSMUSG00000050050	Ccdc158	320696	2.09875
	ENSMUSG00000061126	Cyp4f39	320997	1.03869
	ENSMUSG00000034751	Mast4	328329	0.639939
	ENSMUSG00000097624	Gm5091	328747	0.78846
	ENSMUSG00000039834	Zfp335	329559	0.501461
	ENSMUSG00000085028	Slc2a4rg-ps	329584	0.799031
	ENSMUSG00000048003	Catsper4	329954	1.1832
	ENSMUSG00000039683	Sdk1	330222	1.34401
	ENSMUSG00000051499	Zfp786	330301	0.929782
	ENSMUSG00000044139	Prss53	330657	0.50166
	ENSMUSG00000037738	Nek5	330721	1.61505
	ENSMUSG00000032338	Hcn4	330953	1.32742
	ENSMUSG00000036864	Proser3	333193	0.673298
	ENSMUSG00000040734	Ppp1r13l	333654	0.803875
	ENSMUSG00000106847	Peg13	353342	0.81892
	ENSMUSG00000113581	Dio3os	353504	1.18283
	ENSMUSG00000000631	Myo18a	360013	0.550322
	ENSMUSG00000061462	Obscn	380698	0.540334
	ENSMUSG00000045036	Tmem232	381107	1.17718
	ENSMUSG00000064202	4430402I18Rik	381218	0.840342
	ENSMUSG00000047361	Gm973	381260	0.68636
	ENSMUSG00000053963	Stum	381310	0.62025
	ENSMUSG00000015488	Cacfd1	381356	0.50761
	ENSMUSG00000031822	Gse1	382034	0.573096
	ENSMUSG00000031976	Urb2	382038	0.615487
	ENSMUSG00000075033	Nxpe3	385658	0.584916
	ENSMUSG00000040282	BC052040	399568	0.565003
	NA	Ighg2c	404711	3.15718
	ENSMUSG00000074824	Rslcan18	432770	0.585481
	ENSMUSG00000029153	Ociad2	433904	0.632416
	ENSMUSG00000025857	Dnaaf5	433956	0.528715
	ENSMUSG00000068392	Rnase13	497071	1.01884
	ENSMUSG00000037553	Zdhhc18	503610	0.630358
	ENSMUSG00000097868	A330069E16Rik	606735	0.82315
	NA	Gm6155	620480	0.591747
	ENSMUSG00000044952	Kctd21	622320	0.501867
	ENSMUSG00000074627	Mroh8	629499	0.832908
	NA	Gm17753	654469	0.682971
	NA	Gm8578	667331	1.57733
	ENSMUSG00000062488	Ifit3b	667370	0.569938
	NA	BC023105	667597	1.06882
	ENSMUSG00000094973	Gm8994	668137	0.681484
	ENSMUSG00000084883	Ccdc85c	668158	0.579839
	ENSMUSG00000067597	Dgat2l6	668257	1.05052
	ENSMUSG00000065480	Mir133b	723817	2.24956
	ENSMUSG00000076051	Mir707	735269	0.689837
	ENSMUSG00000043243	Fam129c	100037278	0.736845
	ENSMUSG00000078670	Fam174b	100038347	1.46291
	NA	Gm10387	100038730	0.688942
	NA	Gm2274	100039503	0.536948
	NA	Atf1-ps	100040260	0.528092
	ENSMUSG00000097248	Gm2694	100040294	2.18534
	NA	Gm12059	100042875	0.545828
	NA	Gm4129	100042958	1.91273
	NA	Ptges3-ps	100043508	0.549582
	ENSMUSG00000086509	Nkx2-2os	100313531	3.76265
	NA	Gm19378	100502796	0.706156
	NA	LOC100503793	100503793	0.694947
	ENSMUSG00000087543	Gm16576	100504191	0.589072
	ENSMUSG00000110218	Gm20219	100504425	0.653524
	ENSMUSG00000092870	Mir3061	100526467	1.15805
	ENSMUSG00000093273	Mir3064	100526469	0.605086
	ENSMUSG00000041716	Gm20604	100859931	1.369
Mouse Aging Down-regulated Genes	ENSMUSG00000001348	Acp5	11433	-0.853235
	ENSMUSG00000022622	Acr	11434	-1.1915
	ENSMUSG00000068614	Actc1	11464	-1.78975
	ENSMUSG00000061393	Acvr2b	11481	-0.974972
	ENSMUSG00000054555	Adam12	11489	-2.24542
	ENSMUSG00000011256	Adam19	11492	-0.818858
	ENSMUSG00000025473	Adam8	11501	-0.845798
	ENSMUSG00000031659	Adcy7	11513	-1.28919
	ENSMUSG00000029778	Adcyap1r1	11517	-0.877152
	ENSMUSG00000060063	Alox5ap	11690	-0.656241
	ENSMUSG00000027712	Anxa5	11747	-0.589512
	ENSMUSG00000017716	Birc5	11799	-1.7361
	ENSMUSG00000040613	Apobec1	11810	-0.935123
	ENSMUSG00000024411	Aqp4	11829	-0.705406
	ENSMUSG00000019987	Arg1	11846	-1.93915
	ENSMUSG00000029622	Arpc1b	11867	-0.73994
	ENSMUSG00000042082	Arsb	11881	-0.699715
	ENSMUSG00000026576	Atp1b1	11931	-0.631072
	ENSMUSG00000025324	Atp10a	11982	-0.627488
	ENSMUSG00000041313	Slc7a1	11987	-0.513691
	ENSMUSG00000032033	Barx2	12023	-0.510082
	ENSMUSG00000000317	Bcl6b	12029	-0.806441
	ENSMUSG00000030268	Bcat1	12035	-2.80591
	ENSMUSG00000046432	Bex3	12070	-0.819015
	ENSMUSG00000045594	Glb1	12091	-0.552039
	ENSMUSG00000031375	Bgn	12111	-0.996609
	ENSMUSG00000038151	Prdm1	12142	-0.712817
	ENSMUSG00000022098	Bmp1	12153	-0.676386
	ENSMUSG00000032179	Bmp5	12160	-0.641506
	ENSMUSG00000032589	Bsn	12217	-1.58438
	ENSMUSG00000040084	Bub1b	12236	-1.31034
	ENSMUSG00000036887	C1qa	12259	-0.641758
	ENSMUSG00000036905	C1qb	12260	-0.960216
	ENSMUSG00000036896	C1qc	12262	-0.774954
	ENSMUSG00000040552	C3ar1	12267	-0.945461
	ENSMUSG00000049130	C5ar1	12273	-0.704442
	ENSMUSG00000051331	Cacna1c	12288	-0.510501
	ENSMUSG00000020866	Cacna1g	12291	-0.538492
	ENSMUSG00000003352	Cacnb3	12297	-0.692856
	ENSMUSG00000025823	Pdia4	12304	-0.536147
	ENSMUSG00000032231	Anxa2	12306	-0.733632
	ENSMUSG00000023964	Calcr	12311	-1.44867
	ENSMUSG00000035547	Capn5	12337	-0.744455
	ENSMUSG00000031628	Casp3	12367	-0.883918
	ENSMUSG00000027997	Casp6	12368	-1.07066
	ENSMUSG00000026029	Casp8	12370	-0.538041
	ENSMUSG00000027861	Casq2	12373	-0.816427
	ENSMUSG00000062694	Cav3	12391	-0.56481
	ENSMUSG00000022952	Runx1	12394	-0.504847
	ENSMUSG00000034342	Cbl	12402	-1.43611
	ENSMUSG00000070436	Serpinh1	12406	-0.952483
	ENSMUSG00000027715	Ccna2	12428	-1.20531
	ENSMUSG00000032218	Ccnb2	12442	-1.52857
	ENSMUSG00000070348	Ccnd1	12443	-0.71368
	ENSMUSG00000000184	Ccnd2	12444	-0.94802
	ENSMUSG00000034165	Ccnd3	12445	-0.987642
	ENSMUSG00000002068	Ccne1	12447	-1.76291
	ENSMUSG00000051439	Cd14	12475	-0.727096
	ENSMUSG00000027863	Cd2	12481	-1.77663
	ENSMUSG00000016494	Cd34	12490	-1.06012
	ENSMUSG00000015085	Entpd2	12496	-0.669857
	ENSMUSG00000005763	Cd247	12503	-0.792972
	ENSMUSG00000005087	Cd44	12505	-1.02028
	ENSMUSG00000040747	Cd53	12508	-1.26743
	ENSMUSG00000015396	Cd83	12522	-1.1702
	ENSMUSG00000038147	Cd84	12523	-1.15305
	ENSMUSG00000022901	Cd86	12524	-1.01477
	ENSMUSG00000030342	Cd9	12527	-0.572481
	ENSMUSG00000019942	Cdk1	12534	-3.68846
	ENSMUSG00000031673	Cdh11	12552	-1.65205
	ENSMUSG00000024304	Cdh2	12558	-1.02329
	ENSMUSG00000031871	Cdh5	12562	-0.565581
	ENSMUSG00000025358	Cdk2	12566	-0.673943
	ENSMUSG00000037664	Cdkn1c	12577	-1.091
	ENSMUSG00000030878	Cdr2	12585	-0.828228
	ENSMUSG00000029469	Ift81	12589	-0.617784
	ENSMUSG00000029177	Cenpa	12615	-0.844627
	ENSMUSG00000026365	Cfh	12628	-0.558953
	ENSMUSG00000039084	Chad	12643	-1.26395
	ENSMUSG00000024526	Cidea	12683	-0.910508
	ENSMUSG00000053113	Socs3	12702	-0.85699
	ENSMUSG00000029516	Cit	12704	-1.02604
	ENSMUSG00000030707	Coro1a	12721	-0.81329
	ENSMUSG00000004317	Clcn5	12728	-1.31072
	ENSMUSG00000022512	Cldn1	12737	-1.32563
	ENSMUSG00000016756	Cmah	12763	-1.19694
	ENSMUSG00000049103	Ccr2	12772	-1.31656
	ENSMUSG00000079227	Ccr5	12774	-1.49259
	ENSMUSG00000044337	Ackr3	12778	-0.546607
	ENSMUSG00000001349	Cnn1	12797	-0.546909
	ENSMUSG00000027966	Col11a1	12814	-2.78834
	ENSMUSG00000024330	Col11a2	12815	-1.1284
	ENSMUSG00000032332	Col12a1	12816	-1.79829
	ENSMUSG00000058806	Col13a1	12817	-0.747691
	ENSMUSG00000022371	Col14a1	12818	-1.44915
	ENSMUSG00000028339	Col15a1	12819	-1.68646
	ENSMUSG00000001435	Col18a1	12822	-1.11831
	ENSMUSG00000022483	Col2a1	12824	-2.60061
	ENSMUSG00000026043	Col3a1	12825	-2.34132
	ENSMUSG00000031502	Col4a1	12826	-1.2885
	ENSMUSG00000031503	Col4a2	12827	-1.14999
	ENSMUSG00000079465	Col4a3	12828	-0.845269
	ENSMUSG00000067158	Col4a4	12829	-1.50821
	ENSMUSG00000031274	Col4a5	12830	-1.11002
	ENSMUSG00000026837	Col5a1	12831	-1.42779
	ENSMUSG00000026042	Col5a2	12832	-1.69489
	ENSMUSG00000001119	Col6a1	12833	-1.45301
	ENSMUSG00000020241	Col6a2	12834	-1.48352
	ENSMUSG00000048126	Col6a3	12835	-1.05435
	ENSMUSG00000068196	Col8a1	12837	-1.37963
	ENSMUSG00000028626	Col9a2	12840	-1.34178
	ENSMUSG00000001506	Col1a1	12842	-2.31226
	ENSMUSG00000029661	Col1a2	12843	-2.36329
	ENSMUSG00000031849	Comp	12845	-0.856788
	ENSMUSG00000074218	Cox7a1	12865	-0.524975
	ENSMUSG00000025867	Cplx2	12890	-0.708283
	ENSMUSG00000032291	Crabp1	12903	-2.28365
	ENSMUSG00000006360	Crip1	12925	-0.753884
	ENSMUSG00000007888	Crlf1	12931	-0.557146
	ENSMUSG00000021613	Hapln1	12950	-2.78479
	ENSMUSG00000066975	Cryba4	12959	-2.59474
	ENSMUSG00000024621	Csf1r	12978	-0.582587
	ENSMUSG00000021614	Vcan	13003	-1.07139
	ENSMUSG00000020186	Csrp2	13008	-0.604944
	ENSMUSG00000044258	Ctla2a	13024	-0.780541
	ENSMUSG00000032359	Ctsh	13036	-0.861252
	ENSMUSG00000028111	Ctsk	13038	-1.85176
	ENSMUSG00000038642	Ctss	13040	-1.01473
	ENSMUSG00000052336	Cx3cr1	13051	-1.25888
	ENSMUSG00000022865	Cxadr	13052	-0.851492
	ENSMUSG00000019590	Cyb561	13056	-0.782284
	ENSMUSG00000006519	Cyba	13057	-0.791932
	ENSMUSG00000052914	Cyp2j6	13110	-0.593661
	ENSMUSG00000022150	Dab2	13132	-0.620983
	ENSMUSG00000027797	Dclk1	13175	-0.693624
	ENSMUSG00000019929	Dcn	13179	-0.533983
	ENSMUSG00000037872	Ackr1	13349	-0.695771
	ENSMUSG00000003528	Slc25a1	13358	-0.531495
	ENSMUSG00000007682	Dio2	13371	-1.43595
	ENSMUSG00000026825	Dnm1	13429	-0.674326
	ENSMUSG00000020661	Dnmt3a	13435	-0.694036
	ENSMUSG00000022102	Dok2	13449	-0.809256
	ENSMUSG00000035000	Dpp4	13482	-0.580295
	ENSMUSG00000024331	Dsc2	13506	-2.09798
	ENSMUSG00000059898	Dsc3	13507	-4.36676
	ENSMUSG00000072596	Ear2	13587	-1.5207
	ENSMUSG00000057098	Ebf1	13591	-0.654808
	ENSMUSG00000022053	Ebf2	13592	-0.685227
	ENSMUSG00000029309	Sparcl1	13602	-0.515553
	ENSMUSG00000027699	Ect2	13605	-1.33411
	ENSMUSG00000059327	Eda	13607	-0.565101
	ENSMUSG00000067586	S1pr3	13610	-0.511508
	ENSMUSG00000044199	S1pr4	13611	-0.774218
	ENSMUSG00000031616	Ednra	13617	-0.673086
	ENSMUSG00000003934	Efnb3	13643	-0.838555
	ENSMUSG00000022203	Efs	13644	-0.787937
	ENSMUSG00000020122	Egfr	13649	-0.898461
	ENSMUSG00000038418	Egr1	13653	-1.97173
	ENSMUSG00000033730	Egr3	13655	-1.71488
	ENSMUSG00000029675	Eln	13717	-1.06229
	ENSMUSG00000021728	Emb	13723	-0.74843
	ENSMUSG00000030208	Emp1	13730	-1.02468
	ENSMUSG00000040212	Emp3	13732	-0.73238
	ENSMUSG00000004730	Adgre1	13733	-1.05132
	ENSMUSG00000028024	Enpep	13809	-0.796378
	ENSMUSG00000019978	Epb41l2	13822	-0.534392
	ENSMUSG00000052504	Epha3	13837	-2.26359
	ENSMUSG00000005958	Ephb3	13845	-0.798374
	ENSMUSG00000040732	Erg	13876	-0.52166
	NA	Ptprv	13924	-2.05025
	ENSMUSG00000027684	Mecom	14013	-0.526449
	ENSMUSG00000021262	Evl	14026	-0.7306
	ENSMUSG00000021474	Sfxn1	14057	-0.587034
	ENSMUSG00000048376	F2r	14062	-0.865208
	ENSMUSG00000029581	Fscn1	14086	-0.720199
	ENSMUSG00000000392	Fap	14089	-0.878599
	ENSMUSG00000025153	Fasn	14104	-0.914752
	ENSMUSG00000070047	Fat1	14107	-1.08419
	ENSMUSG00000027204	Fbn1	14118	-1.65698
	ENSMUSG00000024598	Fbn2	14119	-3.14492
	ENSMUSG00000058715	Fcer1g	14127	-0.720692
	ENSMUSG00000026656	Fcgr2b	14130	-0.721027
	ENSMUSG00000059498	Fcgr3	14131	-0.591839
	ENSMUSG00000025551	Fgf14	14169	-1.82948
	ENSMUSG00000000183	Fgf6	14177	-0.662326
	ENSMUSG00000039899	Fgl2	14190	-0.866841
	ENSMUSG00000008136	Fhl2	14200	-0.609406
	ENSMUSG00000019997	Ctgf	14219	-0.713345
	ENSMUSG00000001555	Fkbp10	14230	-1.18941
	ENSMUSG00000002732	Fkbp7	14231	-0.986539
	ENSMUSG00000001517	Foxm1	14235	-1.00695
	ENSMUSG00000041559	Fmod	14264	-0.904774
	ENSMUSG00000026193	Fn1	14268	-1.65126
	ENSMUSG00000032725	Folr2	14276	-0.798879
	ENSMUSG00000021250	Fos	14281	-0.950467
	ENSMUSG00000003545	Fosb	14282	-1.01551
	ENSMUSG00000022816	Fstl1	14314	-1.40288
	ENSMUSG00000029603	Dtx1	14357	-1.36741
	ENSMUSG00000019843	Fyn	14360	-0.628947
	ENSMUSG00000044674	Fzd1	14362	-0.830272
	ENSMUSG00000022297	Fzd6	14368	-0.513959
	ENSMUSG00000107137	Fzd6	14368	-0.513959
	ENSMUSG00000049551	Fzd9	14371	-0.597686
	ENSMUSG00000006731	B4galnt1	14421	-1.0747
	ENSMUSG00000033066	Gas7	14457	-0.768572
	ENSMUSG00000015619	Gata3	14462	-0.918856
	ENSMUSG00000050953	Gja1	14609	-0.572714
	ENSMUSG00000046352	Gjb2	14619	-1.17676
	ENSMUSG00000025407	Gli1	14632	-0.605093
	ENSMUSG00000048402	Gli2	14633	-1.07067
	ENSMUSG00000021318	Gli3	14634	-0.663968
	ENSMUSG00000020766	Galk1	14635	-0.730989
	ENSMUSG00000038607	Gng10	14700	-0.885568
	ENSMUSG00000050761	Gp1bb	14724	-2.43342
	ENSMUSG00000028583	Pdpn	14726	-1.07603
	ENSMUSG00000096951	Pdpn	14726	-1.07603
	ENSMUSG00000112023	Lilr4b	14727	-0.903421
	ENSMUSG00000062593	Lilrb4a	14728	-1.07096
	ENSMUSG00000112148	Lilrb4a	14728	-1.07096
	ENSMUSG00000055653	Gpc3	14734	-0.807182
	ENSMUSG00000043895	S1pr2	14739	-0.695515
	ENSMUSG00000038668	Lpar1	14745	-1.09596
	ENSMUSG00000031342	Gpm6b	14758	-0.60676
	ENSMUSG00000003228	Grk5	14773	-0.662787
	ENSMUSG00000023191	P3h3	14789	-0.966496
	ENSMUSG00000045095	Magi1	14924	-0.55933
	ENSMUSG00000025059	Gk	14933	-0.645448
	ENSMUSG00000000031	H19	14955	-1.19701
	ENSMUSG00000036594	H2-Aa	14960	-0.710606
	ENSMUSG00000073421	H2-Ab1	14961	-0.722503
	ENSMUSG00000060586	H2-Eb1	14969	-0.63296
	ENSMUSG00000037649	H2-DMa	14998	-0.524531
	ENSMUSG00000079547	H2-DMb1	14999	-0.667634
	ENSMUSG00000079491	H2-T10	15024	-0.77353
	ENSMUSG00000053835	H2-T24	15042	-0.624224
	ENSMUSG00000022831	Hcls1	15163	-0.54048
	ENSMUSG00000004266	Ptpn6	15170	-0.680853
	ENSMUSG00000042770	Hebp1	15199	-0.513496
	ENSMUSG00000024986	Hhex	15242	-0.781689
	ENSMUSG00000111314	Hhex	15242	-0.781689
	ENSMUSG00000064325	Hhip	15245	-0.845289
	ENSMUSG00000037012	Hk1	15275	-0.601656
	ENSMUSG00000015217	Hmgb3	15354	-0.670151
	ENSMUSG00000021670	Hmgcr	15357	-0.637689
	ENSMUSG00000020330	Hmmr	15366	-1.94119
	ENSMUSG00000048763	Hoxb3	15410	-0.517951
	ENSMUSG00000031613	Hpgd	15446	-0.901368
	ENSMUSG00000016194	Hsd11b1	15483	-0.602906
	ENSMUSG00000022261	Sdc2	15529	-0.860724
	ENSMUSG00000010051	Hyal1	15586	-0.913508
	ENSMUSG00000001029	Icam2	15896	-0.69318
	ENSMUSG00000020644	Id2	15902	-0.502305
	ENSMUSG00000025950	Idh1	15926	-0.685586
	ENSMUSG00000073489	Ifi204	15951	-0.565008
	ENSMUSG00000034459	Ifit1	15957	-0.593248
	ENSMUSG00000045932	Ifit2	15958	-0.929501
	ENSMUSG00000074896	Ifit3	15959	-0.742201
	ENSMUSG00000022971	Ifnar2	15976	-0.554094
	ENSMUSG00000020053	Igf1	16000	-1.22234
	ENSMUSG00000048583	Igf2	16002	-0.586025
	ENSMUSG00000039323	Igfbp2	16008	-1.92689
	ENSMUSG00000023046	Igfbp6	16012	-0.698283
	ENSMUSG00000022969	Il10rb	16155	-0.594606
	ENSMUSG00000017057	Il13ra1	16164	-0.636949
	ENSMUSG00000001741	Il16	16170	-0.713876
	ENSMUSG00000002897	Il17ra	16172	-0.575844
	ENSMUSG00000039217	Il18	16173	-0.994512
	ENSMUSG00000031304	Il2rg	16186	-1.05805
	ENSMUSG00000090019	Gimap1	16205	-0.712357
	ENSMUSG00000024660	Incenp	16319	-0.53243
	ENSMUSG00000026288	Inpp5d	16331	-0.659524
	ENSMUSG00000042258	Isl1	16392	-1.51889
	ENSMUSG00000015533	Itga2	16398	-2.11574
	ENSMUSG00000000555	Itga5	16402	-0.550883
	ENSMUSG00000027111	Itga6	16403	-0.587176
	ENSMUSG00000030786	Itgam	16409	-1.3194
	ENSMUSG00000030789	Itgax	16411	-1.06034
	ENSMUSG00000000290	Itgb2	16414	-0.724549
	ENSMUSG00000045288	Ush1g	16470	-1.25229
	ENSMUSG00000052837	Junb	16477	-0.58881
	ENSMUSG00000038319	Kcnh2	16511	-0.609466
	ENSMUSG00000062609	Kcnj15	16516	-1.65679
	ENSMUSG00000037624	Kcnk2	16526	-0.809425
	ENSMUSG00000019932	Kera	16545	-2.36808
	ENSMUSG00000012443	Kif11	16551	-0.662811
	ENSMUSG00000111220	Kif11	16551	-0.662811
	ENSMUSG00000060012	Kif13b	16554	-0.789332
	ENSMUSG00000005672	Kit	16590	-0.793639
	ENSMUSG00000058488	Kl	16591	-1.5058
	ENSMUSG00000027533	Fabp5	16592	-0.667868
	ENSMUSG00000019761	Krt10	16661	-2.27795
	ENSMUSG00000035557	Krt17	16667	-4.68194
	ENSMUSG00000041782	Lad1	16763	-1.89379
	ENSMUSG00000019899	Lama2	16773	-0.774419
	ENSMUSG00000019846	Lama4	16775	-0.626169
	ENSMUSG00000002900	Lamb1	16777	-0.718256
	ENSMUSG00000026639	Lamb3	16780	-0.76521
	ENSMUSG00000028059	Arhgef2	16800	-0.529066
	ENSMUSG00000016024	Lbp	16803	-0.938851
	ENSMUSG00000002699	Lcp2	16822	-1.56277
	ENSMUSG00000032193	Ldlr	16835	-0.586852
	ENSMUSG00000001123	Lgals9	16859	-0.606572
	ENSMUSG00000000247	Lhx2	16870	-2.04553
	ENSMUSG00000026890	Lhx6	16874	-0.545247
	ENSMUSG00000024781	Lipa	16889	-0.520277
	ENSMUSG00000032698	Lmo2	16909	-0.61205
	ENSMUSG00000024529	Lox	16948	-1.24732
	ENSMUSG00000032334	Loxl1	16949	-0.615666
	ENSMUSG00000000693	Loxl3	16950	-1.26888
	ENSMUSG00000024659	Anxa1	16952	-0.718949
	ENSMUSG00000034648	Lrrn1	16979	-0.763387
	ENSMUSG00000026443	Lrrn2	16980	-1.00896
	ENSMUSG00000020377	Ltc4s	17001	-1.00581
	ENSMUSG00000036446	Lum	17022	-1.13842
	ENSMUSG00000047557	Lxn	17035	-1.06088
	ENSMUSG00000027435	Cd93	17064	-0.791673
	ENSMUSG00000034634	Ly6d	17068	-3.02863
	ENSMUSG00000021624	Cd180	17079	-1.35861
	ENSMUSG00000026069	Il1rl1	17082	-1.0194
	ENSMUSG00000021423	Ly86	17084	-0.836762
	ENSMUSG00000034041	Lyl1	17095	-0.735281
	ENSMUSG00000042228	Lyn	17096	-0.55189
	ENSMUSG00000069516	Lyz2	17105	-0.766782
	ENSMUSG00000069515	Lyz1	17110	-1.40096
	ENSMUSG00000069662	Marcks	17118	-0.722709
	ENSMUSG00000036634	Mag	17136	-0.620525
	ENSMUSG00000060572	Mfap2	17150	-0.712798
	ENSMUSG00000027375	Mal	17153	-0.568179
	ENSMUSG00000022887	Masp1	17174	-0.868691
	ENSMUSG00000022324	Matn2	17181	-1.13407
	ENSMUSG00000020583	Matn3	17182	-2.00117
	ENSMUSG00000016995	Matn4	17183	-1.79131
	ENSMUSG00000018893	Mb	17189	-0.644623
	ENSMUSG00000027239	Mdk	17242	-0.994737
	ENSMUSG00000021268	Meg3	17263	-1.3868
	ENSMUSG00000035683	Melk	17279	-2.4051
	ENSMUSG00000001493	Meox1	17285	-0.744146
	ENSMUSG00000036144	Meox2	17286	-0.73372
	ENSMUSG00000051855	Mest	17294	-0.841039
	ENSMUSG00000030218	Mgp	17313	-1.07305
	ENSMUSG00000029417	Cxcl9	17329	-1.425
	ENSMUSG00000031004	Mki67	17345	-2.11798
	ENSMUSG00000068036	Afdn	17356	-0.573777
	ENSMUSG00000047945	Marcksl1	17357	-0.916611
	ENSMUSG00000027820	Mme	17380	-0.594879
	ENSMUSG00000000957	Mmp14	17387	-0.623771
	ENSMUSG00000031740	Mmp2	17390	-1.13845
	ENSMUSG00000046805	Mpeg1	17476	-0.643813
	ENSMUSG00000056569	Mpz	17528	-0.865365
	ENSMUSG00000026712	Mrc1	17533	-1.1094
	ENSMUSG00000020695	Mrc2	17534	-0.876599
	ENSMUSG00000025930	Msc	17681	-1.05201
	ENSMUSG00000015222	Map2	17756	-0.692789
	ENSMUSG00000023341	Mx2	17858	-1.1528
	ENSMUSG00000027201	Myef2	17876	-0.685303
	ENSMUSG00000000435	Myf5	17877	-0.713091
	ENSMUSG00000040752	Myh6	17888	-0.851382
	ENSMUSG00000059741	Myl3	17897	-0.768001
	ENSMUSG00000013936	Myl2	17906	-0.816923
	ENSMUSG00000024300	Myo1f	17916	-0.89563
	ENSMUSG00000030761	Myo7a	17921	-0.843101
	ENSMUSG00000071203	Naip5	17951	-1.05487
	ENSMUSG00000015950	Ncf1	17969	-0.776561
	ENSMUSG00000033585	Ndn	17984	-0.774657
	ENSMUSG00000023947	Nfkbie	18037	-1.03124
	ENSMUSG00000005397	Nid1	18073	-0.957767
	ENSMUSG00000021806	Nid2	18074	-0.977588
	ENSMUSG00000037362	Nov	18133	-0.544264
	ENSMUSG00000001228	Uhrf1	18140	-2.21397
	ENSMUSG00000025969	Nrp2	18187	-0.620191
	ENSMUSG00000026674	Ddr2	18214	-0.616172
	ENSMUSG00000063160	Numbl	18223	-0.551853
	ENSMUSG00000021390	Ogn	18295	-0.529701
	ENSMUSG00000009654	Oit3	18302	-3.28315
	ENSMUSG00000029468	P2rx7	18439	-0.751852
	ENSMUSG00000005447	Pafah1b3	18476	-1.38534
	ENSMUSG00000031284	Pak3	18481	-2.69393
	ENSMUSG00000026335	Pam	18484	-0.63135
	ENSMUSG00000028736	Pax7	18509	-0.562995
	ENSMUSG00000029718	Pcolce	18542	-1.133
	ENSMUSG00000024713	Pcsk5	18552	-1.2748
	ENSMUSG00000030513	Pcsk6	18553	-0.539712
	ENSMUSG00000022489	Pde1b	18574	-0.666507
	ENSMUSG00000041119	Pde9a	18585	-0.719837
	ENSMUSG00000024620	Pdgfrb	18596	-0.509328
	ENSMUSG00000037370	Enpp1	18605	-0.528989
	ENSMUSG00000017724	Etv4	18612	-1.15382
	ENSMUSG00000002265	Peg3	18616	-1.54031
	ENSMUSG00000004791	Pgf	18654	-1.03977
	ENSMUSG00000026737	Pip4k2a	18718	-0.679956
	ENSMUSG00000058818	Pirb	18733	-1.0807
	ENSMUSG00000052889	Prkcb	18751	-1.07864
	ENSMUSG00000078816	Prkcg	18752	-0.986098
	ENSMUSG00000097449	Prkcg	18752	-0.986098
	ENSMUSG00000034462	Pkd2	18764	-0.694477
	ENSMUSG00000026413	Pkp1	18772	-4.49502
	ENSMUSG00000056220	Pla2g4a	18783	-1.69767
	ENSMUSG00000031538	Plat	18791	-0.563287
	ENSMUSG00000046223	Plaur	18793	-1.05965
	ENSMUSG00000021998	Lcp1	18826	-1.07261
	ENSMUSG00000031398	Plxna3	18846	-0.583518
	ENSMUSG00000052468	Pmp2	18857	-2.39233
	ENSMUSG00000018217	Pmp22	18858	-0.904106
	ENSMUSG00000072214	2020-09-05	18951	-0.786422
	ENSMUSG00000022383	Ppara	19013	-0.565311
	ENSMUSG00000032383	Ppib	19035	-0.592128
	ENSMUSG00000024538	Ppic	19038	-0.680827
	ENSMUSG00000029334	Prkg2	19092	-0.682138
	ENSMUSG00000053137	Mapk11	19094	-0.62182
	ENSMUSG00000027223	Mapk8ip1	19099	-0.820895
	ENSMUSG00000024079	Eif2ak2	19106	-0.807016
	ENSMUSG00000029086	Prom1	19126	-0.614295
	ENSMUSG00000010175	Prox1	19130	-1.19985
	ENSMUSG00000023484	Prph	19132	-1.40354
	ENSMUSG00000053198	Prx	19153	-0.515555
	ENSMUSG00000032322	Pstpip1	19200	-1.68035
	ENSMUSG00000056529	Ptafr	19204	-0.972615
	ENSMUSG00000028681	Ptch2	19207	-1.21559
	ENSMUSG00000039942	Ptger4	19219	-0.896558
	ENSMUSG00000027864	Ptgfrn	19221	-1.01572
	ENSMUSG00000043017	Ptgir	19222	-0.604797
	ENSMUSG00000017969	Ptgis	19223	-0.775771
	ENSMUSG00000047250	Ptgs1	19224	-0.618166
	ENSMUSG00000032487	Ptgs2	19225	-1.51351
	ENSMUSG00000048776	Pthlh	19227	-0.709403
	ENSMUSG00000026238	Ptma	19231	-0.508851
	ENSMUSG00000079523	Tmsb10	19240	-1.02243
	ENSMUSG00000029838	Ptn	19242	-1.1551
	ENSMUSG00000034573	Ptpn13	19249	-0.847646
	ENSMUSG00000026395	Ptprc	19264	-0.922265
	ENSMUSG00000028399	Ptprd	19266	-0.802464
	ENSMUSG00000041836	Ptpre	19267	-0.504559
	ENSMUSG00000033295	Ptprf	19268	-0.5125
	ENSMUSG00000025314	Ptprj	19271	-0.585492
	ENSMUSG00000019889	Ptprk	19272	-0.519772
	ENSMUSG00000030223	Ptpro	19277	-0.919562
	ENSMUSG00000062300	Nectin2	19294	-1.25163
	ENSMUSG00000033220	Rac2	19354	-0.717091
	ENSMUSG00000030346	Rad51ap1	19362	-1.84235
	ENSMUSG00000002059	Rab34	19376	-0.555894
	ENSMUSG00000013584	Aldh1a2	19378	-1.15173
	ENSMUSG00000046402	Rbp1	19659	-0.538023
	ENSMUSG00000005973	Rcn1	19672	-0.956391
	ENSMUSG00000042453	Reln	19699	-1.20523
	ENSMUSG00000030110	Ret	19713	-1.27631
	ENSMUSG00000026475	Rgs16	19734	-1.67017
	ENSMUSG00000026360	Rgs2	19735	-0.719753
	ENSMUSG00000026678	Rgs5	19737	-0.543246
	NA	Rn18s	19791	-0.702055
	ENSMUSG00000022883	Robo1	19876	-0.848736
	ENSMUSG00000032584	Mst1r	19882	-0.695805
	ENSMUSG00000020649	Rrm2	20135	-0.823321
	ENSMUSG00000057378	Ryr3	20192	-0.777544
	ENSMUSG00000041959	S100a10	20194	-0.812754
	ENSMUSG00000027907	S100a11	20195	-0.609379
	ENSMUSG00000001020	S100a4	20198	-0.973944
	ENSMUSG00000001025	S100a6	20200	-0.610394
	ENSMUSG00000039476	Prrx2	20204	-0.902375
	ENSMUSG00000025203	Scd2	20250	-0.521069
	ENSMUSG00000004473	Clec11a	20256	-1.90746
	ENSMUSG00000034161	Scx	20289	-1.17316
	ENSMUSG00000018927	Ccl6	20305	-0.932691
	ENSMUSG00000035373	Ccl7	20306	-2.11763
	ENSMUSG00000019122	Ccl9	20308	-0.700956
	ENSMUSG00000000753	Serpinf1	20317	-1.42348
	ENSMUSG00000027996	Sfrp2	20319	-1.35611
	ENSMUSG00000028883	Sema3a	20346	-1.09011
	ENSMUSG00000057969	Sema3b	20347	-0.721321
	ENSMUSG00000022231	Sema5a	20356	-0.628336
	ENSMUSG00000019647	Sema6a	20358	-0.565582
	ENSMUSG00000027004	Frzb	20378	-0.907774
	ENSMUSG00000021319	Sfrp4	20379	-1.44137
	ENSMUSG00000022436	Sh3bp1	20401	-1.08263
	ENSMUSG00000027833	Shox2	20429	-0.712596
	ENSMUSG00000025789	St8sia2	20450	-1.1822
	ENSMUSG00000040710	St8sia4	20452	-0.737535
	ENSMUSG00000033965	Slc16a2	20502	-0.768256
	ENSMUSG00000000958	Slc7a7	20540	-0.769929
	ENSMUSG00000031558	Slit2	20563	-1.02194
	ENSMUSG00000021701	Plk2	20620	-0.509078
	ENSMUSG00000041308	Sntb2	20650	-1.00103
	ENSMUSG00000026600	Soat1	20652	-0.813849
	ENSMUSG00000076431	Sox4	20677	-1.25578
	ENSMUSG00000063060	Sox7	20680	-0.516345
	ENSMUSG00000024176	Sox8	20681	-0.989841
	ENSMUSG00000026222	Sp100	20684	-0.625383
	ENSMUSG00000018593	Sparc	20692	-1.96612
	ENSMUSG00000067006	Serpinb5	20724	-3.00551
	ENSMUSG00000029304	Spp1	20750	-0.654526
	ENSMUSG00000030966	Trim21	20821	-0.543369
	ENSMUSG00000020303	Stc2	20856	-0.713278
	ENSMUSG00000025758	Plk4	20873	-0.940175
	ENSMUSG00000020897	Aurkb	20877	-2.07327
	ENSMUSG00000021457	Syk	20963	-0.630915
	ENSMUSG00000020592	Sdc1	20969	-0.694383
	ENSMUSG00000026547	Tagln2	21346	-0.682344
	ENSMUSG00000068079	Tcf15	21407	-0.685641
	ENSMUSG00000030796	Tead2	21677	-0.505903
	ENSMUSG00000037705	Tecta	21683	-1.14075
	ENSMUSG00000006386	Tek	21687	-0.526158
	ENSMUSG00000035493	Tgfbi	21810	-0.60067
	ENSMUSG00000023885	Thbs2	21826	-0.705139
	ENSMUSG00000028047	Thbs3	21827	-1.00152
	ENSMUSG00000021702	Thbs4	21828	-1.0245
	ENSMUSG00000032011	Thy1	21838	-1.41024
	ENSMUSG00000033191	Tie1	21846	-0.520088
	ENSMUSG00000039994	Timeless	21853	-0.64032
	ENSMUSG00000001131	Timp1	21857	-2.86944
	ENSMUSG00000053626	Tll1	21892	-0.972395
	ENSMUSG00000044827	Tlr1	21897	-1.89821
	ENSMUSG00000051498	Tlr6	21899	-1.56262
	ENSMUSG00000025784	Clec3b	21922	-0.56043
	ENSMUSG00000028364	Tnc	21923	-1.18234
	ENSMUSG00000091898	Tnnc1	21924	-0.889672
	ENSMUSG00000024401	Tnf	21926	-1.99887
	ENSMUSG00000028599	Tnfrsf1b	21938	-0.734884
	ENSMUSG00000026418	Tnni1	21952	-0.865036
	ENSMUSG00000064179	Tnnt1	21955	-0.790267
	ENSMUSG00000020914	Top2a	21973	-2.91163
	ENSMUSG00000035274	Tpbg	21983	-0.985408
	ENSMUSG00000021376	Tpmt	22017	-0.530222
	ENSMUSG00000022797	Tfrc	22042	-1.45751
	ENSMUSG00000024033	Rsph1	22092	-1.05543
	ENSMUSG00000038379	Ttk	22137	-1.86825
	ENSMUSG00000031028	Tub	22141	-1.12227
	ENSMUSG00000072235	Tuba1a	22142	-0.862028
	ENSMUSG00000023004	Tuba1b	22143	-0.648533
	ENSMUSG00000058672	Tubb2a	22151	-0.617923
	ENSMUSG00000035799	Twist1	22160	-1.02477
	ENSMUSG00000020638	Cmpk2	22169	-0.855946
	ENSMUSG00000025747	Tyms	22171	-1.10325
	ENSMUSG00000027298	Tyro3	22174	-0.780899
	ENSMUSG00000030579	Tyrobp	22177	-1.07402
	ENSMUSG00000033685	Ucp2	22228	-0.646415
	ENSMUSG00000032854	Ugt8a	22239	-1.15492
	ENSMUSG00000024501	Dpysl3	22240	-0.988553
	ENSMUSG00000020407	Upp1	22271	-1.25493
	ENSMUSG00000027962	Vcam1	22329	-0.576241
	ENSMUSG00000022479	Vdr	22337	-2.24989
	ENSMUSG00000052397	Ezr	22350	-0.622312
	ENSMUSG00000026728	Vim	22352	-0.666198
	ENSMUSG00000032528	Vipr1	22354	-0.64968
	ENSMUSG00000017344	Vtn	22370	-0.679251
	ENSMUSG00000031165	Was	22376	-0.926126
	ENSMUSG00000005124	Wisp1	22402	-1.73399
	ENSMUSG00000027656	Wisp2	22403	-0.837164
	ENSMUSG00000021994	Wnt5a	22418	-0.975237
	ENSMUSG00000054626	Xlr	22441	-1.98973
	ENSMUSG00000019817	Plagl1	22634	-1.42746
	ENSMUSG00000031351	Zfp185	22673	-1.17536
	ENSMUSG00000002617	Zfp40	22700	-0.830386
	ENSMUSG00000031907	Zfp90	22751	-0.75303
	ENSMUSG00000025964	Adam23	23792	-0.944177
	ENSMUSG00000044338	Aplnr	23796	-2.46763
	ENSMUSG00000017499	Cdc6	23834	-1.26507
	ENSMUSG00000002257	Def6	23853	-0.681784
	ENSMUSG00000032035	Ets1	23871	-0.563774
	ENSMUSG00000058571	Gpc6	23888	-0.89286
	ENSMUSG00000040229	Gpr34	23890	-1.14894
	ENSMUSG00000022594	Lynx1	23936	-0.639758
	ENSMUSG00000057777	Mab21l2	23937	-2.17654
	ENSMUSG00000029561	Oasl2	23962	-0.886344
	ENSMUSG00000049336	Tenm2	23964	-1.43753
	ENSMUSG00000040276	Pacsin1	23969	-2.79647
	ENSMUSG00000002731	Prkra	23992	-0.861344
	ENSMUSG00000020354	Sgcd	24052	-0.980175
	ENSMUSG00000027995	Tlr2	24088	-0.672199
	ENSMUSG00000020218	Wif1	24117	-2.00471
	ENSMUSG00000024747	Aldh1a7	26358	-1.01262
	ENSMUSG00000004105	Angptl2	26360	-0.659135
	ENSMUSG00000002602	Axl	26362	-0.593388
	ENSMUSG00000024013	Fgd2	26382	-0.823372
	ENSMUSG00000024235	Map3k8	26410	-0.570501
	ENSMUSG00000027799	Nbea	26422	-0.591264
	ENSMUSG00000032374	Plod2	26432	-0.685649
	ENSMUSG00000027338	Prnd	26434	-3.0465
	ENSMUSG00000025813	Homer2	26557	-0.865209
	ENSMUSG00000029061	Mmp23	26561	-0.792918
	ENSMUSG00000035305	Ror1	26563	-0.740935
	ENSMUSG00000033849	B3galt2	26878	-0.614295
	ENSMUSG00000043300	B3galnt1	26879	-0.827956
	ENSMUSG00000030148	Clec4a2	26888	-1.63601
	ENSMUSG00000026074	Map4k4	26921	-0.871893
	ENSMUSG00000023015	Racgap1	26934	-0.939763
	ENSMUSG00000020733	Slc9a3r1	26941	-0.554667
	ENSMUSG00000037206	Islr	26968	-0.723498
	ENSMUSG00000028749	Pla2g2f	26971	-2.81507
	ENSMUSG00000048368	Omd	27047	-0.821104
	ENSMUSG00000029771	Irf5	27056	-0.70046
	ENSMUSG00000028082	Sh3d19	27059	-0.536292
	ENSMUSG00000052854	Nrk	27206	-2.19887
	ENSMUSG00000031255	Sytl4	27359	-0.895288
	ENSMUSG00000042834	Nrep	27528	-1.2696
	ENSMUSG00000096145	Vkorc1	27973	-0.611485
	ENSMUSG00000000552	Zfp385a	29813	-0.882711
	ENSMUSG00000036256	Igfbp7	29817	-0.892221
	ENSMUSG00000029544	Cabp1	29867	-0.59923
	ENSMUSG00000022385	Gtse1	29870	-2.03623
	ENSMUSG00000030536	Iqgap1	29875	-0.554635
	ENSMUSG00000025104	Hdgfl3	29877	-0.846547
	ENSMUSG00000000416	Cttnbp2	30785	-0.929228
	ENSMUSG00000020388	Pdlim4	30794	-0.822957
	ENSMUSG00000031994	Adamts8	30806	-2.20497
	ENSMUSG00000037010	Apln	30878	-1.21088
	ENSMUSG00000037946	Fgd3	30938	-1.2339
	ENSMUSG00000020573	Pik3cg	30955	-1.01313
	ENSMUSG00000063275	Hacd1	30963	-0.834701
	ENSMUSG00000030562	Nox4	50490	-0.561183
	ENSMUSG00000049532	Sall2	50524	-0.889363
	ENSMUSG00000030116	Mfap5	50530	-1.41158
	ENSMUSG00000027750	Postn	50706	-2.94311
	ENSMUSG00000032186	Tmod2	50876	-0.679295
	ENSMUSG00000015027	Galns	50917	-0.833593
	ENSMUSG00000068566	Myadm	50918	-0.613209
	ENSMUSG00000097829	Myadm	50918	-0.613209
	ENSMUSG00000005465	Il27ra	50931	-0.947592
	ENSMUSG00000007039	Ddah2	51793	-0.585759
	ENSMUSG00000090084	Srpx	51795	-0.536371
	ENSMUSG00000046410	Kcnk6	52150	-0.713403
	ENSMUSG00000019539	Rcn3	52377	-1.15164
	ENSMUSG00000047146	Tet1	52463	-1.25645
	ENSMUSG00000020829	Slc46a1	52466	-0.786681
	ENSMUSG00000051359	Ncald	52589	-1.06654
	ENSMUSG00000032915	Adgre4	52614	-1.7083
	ENSMUSG00000020185	E2f7	52679	-1.51995
	ENSMUSG00000048706	Lurap1l	52829	-1.39943
	ENSMUSG00000030659	Nucb2	53322	-1.05211
	ENSMUSG00000025289	Prdx4	53381	-0.555278
	ENSMUSG00000027030	Stk39	53416	-0.581486
	ENSMUSG00000024440	Pcdh12	53601	-0.728049
	ENSMUSG00000071379	Hpcal1	53602	-0.569521
	ENSMUSG00000028476	Reck	53614	-0.844659
	ENSMUSG00000001986	Gria3	53623	-0.835979
	ENSMUSG00000059248	2020-09-09	53860	-0.5964
	ENSMUSG00000004098	Col5a3	53867	-0.932038
	ENSMUSG00000089774	Slc5a3	53881	-0.990561
	ENSMUSG00000025498	Irf7	54123	-0.658687
	ENSMUSG00000055044	Pdlim1	54132	-0.689626
	ENSMUSG00000026638	Irf6	54139	-1.12686
	ENSMUSG00000000402	Egfl6	54156	-1.55981
	ENSMUSG00000000486	2020-09-01	54204	-1.01559
	ENSMUSG00000029108	Pcdh7	54216	-0.90632
	ENSMUSG00000001240	Ramp2	54409	-0.568317
	ENSMUSG00000036908	Unc93b1	54445	-0.59092
	ENSMUSG00000029919	Hpgds	54486	-0.987666
	ENSMUSG00000026786	Apbb1ip	54519	-0.570699
	ENSMUSG00000039202	Abhd2	54608	-0.638374
	ENSMUSG00000060671	Atp8b2	54667	-0.880018
	ENSMUSG00000039529	Atp8b1	54670	-0.744047
	ENSMUSG00000028268	Gbp3	55932	-0.836478
	ENSMUSG00000020142	Slc1a4	55963	-0.768784
	ENSMUSG00000030862	Cpxm2	55987	-1.33874
	ENSMUSG00000040605	Bace2	56175	-0.987266
	ENSMUSG00000020120	Plek	56193	-1.00175
	ENSMUSG00000032744	Heyl	56198	-0.617037
	ENSMUSG00000028152	Tspan5	56224	-0.758078
	ENSMUSG00000022754	Tmem45a	56277	-1.18551
	ENSMUSG00000036186	Fam69b	56279	-1.20584
	ENSMUSG00000030045	Mrpl19	56284	-0.540434
	ENSMUSG00000030717	Nupr1	56312	-0.894772
	ENSMUSG00000032561	Acpp	56318	-3.2631
	ENSMUSG00000034675	Dbn1	56320	-0.846589
	ENSMUSG00000056124	B4galt6	56386	-0.801025
	ENSMUSG00000027951	Adar	56417	-0.619693
	ENSMUSG00000026574	Dpt	56429	-0.696354
	ENSMUSG00000025007	Aldh18a1	56454	-0.898466
	ENSMUSG00000054065	Pkp3	56460	-2.01862
	ENSMUSG00000024665	Fads2	56473	-0.690097
	ENSMUSG00000042349	Ikbke	56489	-0.656608
	ENSMUSG00000067377	Tspan6	56496	-0.761933
	ENSMUSG00000050379	2020-09-06	56526	-0.974539
	ENSMUSG00000040364	Sec1	56546	-1.3579
	ENSMUSG00000032431	Crtap	56693	-0.654181
	ENSMUSG00000029373	Pf4	56744	-0.661624
	ENSMUSG00000017446	C1qtnf1	56745	-0.676405
	ENSMUSG00000051397	Tacstd2	56753	-3.11419
	ENSMUSG00000007279	Scube2	56788	-1.06379
	ENSMUSG00000027078	Ube2l6	56791	-0.502002
	ENSMUSG00000040722	Scamp5	56807	-0.677839
	ENSMUSG00000028031	Dkk2	56811	-0.594162
	ENSMUSG00000067242	Lgi1	56839	-0.733871
	ENSMUSG00000015134	Aldh1a3	56847	-1.03724
	ENSMUSG00000033721	Vav3	57257	-0.682983
	ENSMUSG00000061100	Retnla	57262	-1.16767
	ENSMUSG00000050288	Fzd2	57265	-0.716205
	ENSMUSG00000021508	Cxcl14	57266	-0.50942
	ENSMUSG00000029233	Srd5a3	57357	-0.738476
	ENSMUSG00000001444	Tbx21	57765	-1.02072
	ENSMUSG00000033467	Crlf2	57914	-0.567354
	ENSMUSG00000020641	Rsad2	58185	-0.893691
	ENSMUSG00000025355	Mmp19	58223	-0.819343
	ENSMUSG00000068263	Efcc1	58229	-0.842643
	ENSMUSG00000051515	Fam181b	58238	-1.19968
	ENSMUSG00000091337	Eid1	58521	-0.54139
	ENSMUSG00000063838	Cdc42ep5	58804	-0.695106
	ENSMUSG00000024909	Efemp2	58859	-0.657336
	ENSMUSG00000022656	Nectin3	58998	-0.807266
	ENSMUSG00000028116	Myoz2	59006	-0.635144
	ENSMUSG00000044548	Dact1	59036	-0.740036
	ENSMUSG00000027940	Tpm3	59069	-0.806989
	ENSMUSG00000001739	Cldn15	60363	-0.560048
	ENSMUSG00000038486	Sv2a	64051	-0.920063
	ENSMUSG00000032452	Clstn2	64085	-1.09942
	ENSMUSG00000031250	Tnmd	64103	-2.15337
	ENSMUSG00000004451	Ralb	64143	-0.795833
	ENSMUSG00000053025	Sv2b	64176	-2.1454
	ENSMUSG00000050737	Ptges	64292	-0.592826
	ENSMUSG00000074199	Krtdap	64661	-3.71853
	ENSMUSG00000028369	Svep1	64817	-0.795313
	ENSMUSG00000024052	Lpin2	64898	-0.568708
	ENSMUSG00000027412	Lpin3	64899	-0.73892
	ENSMUSG00000031872	Bean1	65115	-1.26797
	ENSMUSG00000029810	Tmem176b	65963	-0.529464
	ENSMUSG00000023022	Lima1	65970	-0.520528
	ENSMUSG00000040594	Ranbp17	66011	-1.92469
	ENSMUSG00000023367	Tmem176a	66058	-0.716607
	ENSMUSG00000018920	Cxcl16	66102	-0.726249
	ENSMUSG00000009214	Mymk	66139	-2.13873
	ENSMUSG00000025492	Ifitm3	66141	-0.580317
	ENSMUSG00000006931	P3h4	66180	-0.585365
	ENSMUSG00000063171	Rps4l	66184	-0.574204
	ENSMUSG00000030760	Acer3	66190	-0.787115
	ENSMUSG00000027912	Lce1m	66203	-3.90622
	ENSMUSG00000044734	Serpinb1a	66222	-0.722635
	ENSMUSG00000072694	1500011B03Rik	66236	-0.763292
	ENSMUSG00000019806	Aig1	66253	-0.537706
	ENSMUSG00000044469	Tnfaip8l1	66443	-0.712516
	ENSMUSG00000058351	Smim4	66487	-0.573088
	ENSMUSG00000038545	Cul7	66515	-0.860624
	ENSMUSG00000048442	Smim5	66528	-1.17741
	ENSMUSG00000090314	2310050C09Rik	66533	-3.00551
	ENSMUSG00000068101	Cenpm	66570	-2.5524
	ENSMUSG00000042156	Dzip1	66573	-0.628157
	ENSMUSG00000024678	Ms4a4d	66607	-0.604394
	ENSMUSG00000047786	Lix1	66643	-1.87427
	ENSMUSG00000029171	Pgm1	66681	-0.702177
	ENSMUSG00000051579	Tceal8	66684	-1.26674
	ENSMUSG00000021388	Aspn	66695	-0.998248
	ENSMUSG00000028497	Hacd4	66775	-0.720375
	ENSMUSG00000025078	Nhlrc2	66866	-0.676023
	ENSMUSG00000052560	Cpne8	66871	-0.545446
	ENSMUSG00000024197	Plin3	66905	-0.507984
	ENSMUSG00000026683	Nuf2	66977	-2.19262
	ENSMUSG00000029186	Pi4k2b	67073	-0.841224
	ENSMUSG00000028378	Ptgr1	67103	-1.17204
	ENSMUSG00000057609	Lce1a1	67127	-3.2633
	ENSMUSG00000029798	Herc6	67138	-0.734017
	ENSMUSG00000038305	Spats2l	67198	-1.29232
	ENSMUSG00000020646	Mboat2	67216	-1.46582
	ENSMUSG00000015745	Plekho1	67220	-0.682768
	NA	Zswim6	67263	-0.634484
	ENSMUSG00000074635	3110070M22Rik	67304	-1.90881
	ENSMUSG00000033436	Armcx2	67416	-0.945355
	ENSMUSG00000006154	Eps8l1	67425	-0.802759
	ENSMUSG00000026748	Plxdc2	67448	-0.528628
	ENSMUSG00000036782	Klhl13	67455	-0.747623
	ENSMUSG00000026922	Agpat2	67512	-0.787345
	ENSMUSG00000031767	Nudt7	67528	-0.553018
	ENSMUSG00000025185	Loxl4	67573	-0.786686
	ENSMUSG00000019960	Dusp6	67603	-1.05943
	ENSMUSG00000020814	Mxra7	67622	-0.799696
	ENSMUSG00000033107	Rnf125	67664	-0.810979
	ENSMUSG00000032036	Kirrel3	67703	-1.42839
	NA	Cep83os	67723	-0.543376
	ENSMUSG00000062054	Iah1	67732	-0.504418
	ENSMUSG00000008475	Arpc5	67771	-0.551224
	ENSMUSG00000033355	Rtp4	67775	-0.782711
	ENSMUSG00000030747	Dgat2	67800	-0.715339
	ENSMUSG00000019832	Rab32	67844	-0.72556
	ENSMUSG00000033508	Asprv1	67855	-2.25663
	ENSMUSG00000069763	Tmem100	67888	-0.748521
	ENSMUSG00000010307	Tmem86a	67893	-0.716831
	ENSMUSG00000074682	Zcchc3	67917	-0.635279
	ENSMUSG00000034401	Spata6	67946	-0.722479
	ENSMUSG00000014846	Tppp3	67971	-0.785576
	ENSMUSG00000024232	Bambi	68010	-0.945017
	ENSMUSG00000040204	Pclaf	68026	-1.60235
	ENSMUSG00000041567	Serpina12	68054	-2.50846
	ENSMUSG00000020935	Dcakd	68087	-0.543603
	ENSMUSG00000028218	Fam92a	68099	-0.923231
	ENSMUSG00000031875	Cmtm3	68119	-0.679688
	NA	A930003A15Rik	68162	-1.43017
	ENSMUSG00000032232	Cgnl1	68178	-0.614256
	ENSMUSG00000019082	Slc25a22	68267	-0.532825
	ENSMUSG00000029185	Fam114a1	68303	-1.0417
	ENSMUSG00000092586	Ly6g6c	68468	-2.98623
	ENSMUSG00000026566	Mpzl1	68481	-0.688448
	ENSMUSG00000030351	Tspan11	68498	-1.80507
	ENSMUSG00000026458	Ppfia4	68507	-0.552469
	ENSMUSG00000044172	Ptx4	68509	-2.15171
	ENSMUSG00000054196	Cthrc1	68588	-2.41661
	ENSMUSG00000106929	Cthrc1	68588	-2.41661
	ENSMUSG00000046916	Myct1	68632	-0.699718
	ENSMUSG00000071984	Fndc1	68655	-0.78596
	ENSMUSG00000027955	Fam198b	68659	-0.580418
	ENSMUSG00000027077	Smtnl1	68678	-0.503897
	ENSMUSG00000022621	Rabl2	68708	-0.918289
	ENSMUSG00000044006	Cilp2	68709	-2.11539
	ENSMUSG00000027923	Lce1b	68720	-3.11419
	ENSMUSG00000031253	Srpx2	68792	-0.795685
	ENSMUSG00000031595	Pdgfrl	68797	-2.16236
	ENSMUSG00000032349	Elovl5	68801	-0.686283
	ENSMUSG00000071656	Lrrn4cl	68852	-0.670178
	ENSMUSG00000096537	Fam240b	68880	-1.27739
	ENSMUSG00000030768	Disp1	68897	-0.543003
	ENSMUSG00000097247	1500012K07Rik	68954	-2.76245
	ENSMUSG00000037278	Tmem97	69071	-0.719046
	ENSMUSG00000041774	Ydjc	69101	-1.93013
	ENSMUSG00000043681	Fam25c	69134	-2.57925
	ENSMUSG00000054000	Tusc1	69136	-0.981267
	ENSMUSG00000046491	C1qtnf2	69183	-1.01625
	ENSMUSG00000028194	Ddah1	69219	-0.652313
	ENSMUSG00000047409	Ctdspl	69274	-0.600776
	ENSMUSG00000044367	Slc16a13	69309	-0.784488
	ENSMUSG00000040536	Necab1	69352	-2.66015
	ENSMUSG00000099759	1700030C10Rik	69513	-1.86719
	ENSMUSG00000033420	Antxr1	69538	-1.07611
	ENSMUSG00000046718	Bst2	69550	-0.561408
	ENSMUSG00000074577	Ripor3	69553	-1.08399
	ENSMUSG00000102098	2310016D03Rik	69566	-0.738109
	ENSMUSG00000021760	Gpx8	69590	-0.899033
	ENSMUSG00000039234	Sec24d	69608	-0.9004
	ENSMUSG00000020674	Pxdn	69675	-1.07707
	ENSMUSG00000034607	Pof1b	69693	-2.8341
	ENSMUSG00000079022	Col22a1	69700	-0.974771
	ENSMUSG00000028167	Bdh2	69772	-0.967714
	ENSMUSG00000038172	Ttc39b	69863	-0.548226
	ENSMUSG00000019124	Scrn1	69938	-0.915667
	ENSMUSG00000027207	Galk2	69976	-0.666648
	ENSMUSG00000004633	Chn2	69993	-0.753012
	NA	Znf41-ps	70005	-1.08991
	ENSMUSG00000015405	Ace2	70008	-1.67254
	ENSMUSG00000071547	Nt5dc2	70021	-1.4538
	ENSMUSG00000078546	Zfp995	70081	-1.22346
	ENSMUSG00000015305	Sash1	70097	-0.509835
	ENSMUSG00000034349	Smc4	70099	-0.684727
	ENSMUSG00000072964	Bhlhb9	70237	-0.750242
	NA	2600006K01Rik	70319	-1.58007
	ENSMUSG00000045763	Basp1	70350	-1.14657
	ENSMUSG00000027386	Fbln7	70370	-0.633936
	ENSMUSG00000069910	Spdl1	70385	-1.59333
	ENSMUSG00000024593	Megf10	70417	-1.87624
	ENSMUSG00000056481	Cd248	70445	-0.933636
	ENSMUSG00000048327	Ckap2l	70466	-2.45895
	ENSMUSG00000022360	Atad2	70472	-0.57673
	ENSMUSG00000024084	Qpct	70536	-0.816792
	ENSMUSG00000041594	Tmtc4	70551	-0.521145
	ENSMUSG00000072980	Oip5	70645	-1.14235
	ENSMUSG00000056870	Gulp1	70676	-0.541353
	ENSMUSG00000029659	Medag	70717	-0.594589
	ENSMUSG00000035697	Arhgap45	70719	-0.523579
	ENSMUSG00000027858	Tspan2	70747	-0.533148
	ENSMUSG00000056679	Gpr173	70771	-1.93246
	ENSMUSG00000029913	Prdm5	70779	-1.02102
	ENSMUSG00000038143	Stox2	71069	-0.532925
	ENSMUSG00000052631	Sh2d6	71130	-0.763817
	ENSMUSG00000022032	Scara5	71145	-0.508588
	ENSMUSG00000054662	Ano9	71345	-2.90173
	ENSMUSG00000051379	Flrt3	71436	-0.923278
	ENSMUSG00000023972	Ptk7	71461	-0.950224
	ENSMUSG00000032024	Clmp	71566	-0.801871
	ENSMUSG00000058298	Mcm9	71567	-1.02611
	ENSMUSG00000041362	Shtn1	71653	-0.580937
	ENSMUSG00000024866	Acy3	71670	-0.671658
	ENSMUSG00000036249	Rbm43	71684	-0.910108
	ENSMUSG00000002032	Tmem25	71687	-0.775224
	ENSMUSG00000029822	Osbpl3	71720	-0.55623
	ENSMUSG00000029101	Rgs12	71729	-0.561206
	ENSMUSG00000032254	Kif23	71819	-2.38103
	ENSMUSG00000010080	Epn3	71889	-1.38653
	ENSMUSG00000029338	Antxr2	71914	-0.688428
	ENSMUSG00000037577	Ephx3	71932	-0.870346
	ENSMUSG00000037419	Endod1	71946	-0.601997
	ENSMUSG00000020707	Rnf135	71956	-0.576546
	ENSMUSG00000020424	Gatsl3	71962	-0.533489
	ENSMUSG00000022034	Esco2	71988	-2.4805
	ENSMUSG00000053931	Cnn3	71994	-0.597917
	ENSMUSG00000039286	Fndc3b	72007	-0.735148
	ENSMUSG00000031827	Cotl1	72042	-0.729361
	ENSMUSG00000041995	Zbed3	72114	-0.547289
	ENSMUSG00000074916	Chst14	72136	-0.791251
	ENSMUSG00000032013	Trim29	72169	-3.59992
	ENSMUSG00000032507	Fbxl2	72179	-0.710928
	ENSMUSG00000021567	Nkd2	72293	-0.68732
	ENSMUSG00000018008	Cyth4	72318	-0.662866
	ENSMUSG00000027132	Katnbl1	72425	-0.541011
	ENSMUSG00000055561	Spink5	72432	-2.21593
	ENSMUSG00000030559	Rab38	72433	-2.2758
	ENSMUSG00000061119	Prcp	72461	-0.976365
	ENSMUSG00000037784	Dzip1l	72507	-0.752984
	ENSMUSG00000024349	Tmem173	72512	-0.800233
	NA	2610307P16Rik	72518	-1.24273
	ENSMUSG00000043943	Naalad2	72560	-0.756929
	ENSMUSG00000022844	Pdia5	72599	-0.93306
	ENSMUSG00000050105	Grrp1	72690	-0.58066
	ENSMUSG00000033033	Calhm2	72691	-0.64189
	ENSMUSG00000022440	C1qtnf6	72709	-1.77003
	ENSMUSG00000033544	Angptl1	72713	-1.27096
	ENSMUSG00000038422	Hdhd3	72748	-1.52797
	ENSMUSG00000019880	Rspo3	72780	-1.34144
	ENSMUSG00000032020	Ubash3b	72828	-1.33578
	ENSMUSG00000091475	2810468N07Rik	72834	-0.936899
	ENSMUSG00000033287	Kctd17	72844	-0.543085
	ENSMUSG00000054162	Spock3	72902	-1.82585
	ENSMUSG00000036469	2020-03-01	72925	-1.09208
	ENSMUSG00000078453	Abracl	73112	-1.25637
	ENSMUSG00000034109	Golim4	73124	-0.965623
	ENSMUSG00000043832	Clec4a3	73149	-1.06413
	ENSMUSG00000037892	Pcdh18	73173	-0.64981
	ENSMUSG00000114582	3110040M04Rik	73176	-2.27575
	ENSMUSG00000035868	Zfp983	73229	-0.581443
	ENSMUSG00000031963	Bmper	73230	-0.836629
	ENSMUSG00000047669	Msl3l2	73390	-1.01307
	ENSMUSG00000091243	Vgll3	73569	-0.527564
	ENSMUSG00000027015	Cybrd1	73649	-1.84125
	ENSMUSG00000045136	Tubb2b	73710	-1.04821
	ENSMUSG00000056880	Gadl1	73748	-0.593803
	ENSMUSG00000027520	Zdbf2	73884	-1.4044
	ENSMUSG00000025978	Rftn2	74013	-0.557455
	ENSMUSG00000032558	Nphp3	74025	-0.610738
	ENSMUSG00000001768	Rin2	74030	-0.745498
	ENSMUSG00000058099	Nfam1	74039	-0.846515
	ENSMUSG00000020101	Vsir	74048	-0.747801
	ENSMUSG00000015653	Steap2	74051	-0.771463
	ENSMUSG00000024998	Plce1	74055	-0.70579
	ENSMUSG00000032503	Arpp21	74100	-1.32501
	ENSMUSG00000024989	Cep55	74107	-1.87458
	ENSMUSG00000024011	Pi16	74116	-0.759073
	ENSMUSG00000039109	F13a1	74145	-0.860458
	ENSMUSG00000027913	Crct1	74175	-3.37707
	ENSMUSG00000017144	Rnd3	74194	-0.824537
	ENSMUSG00000024076	Vit	74199	-0.795839
	ENSMUSG00000006219	Fblim1	74202	-0.562487
	ENSMUSG00000032997	Chpf	74241	-0.909052
	ENSMUSG00000059325	Hopx	74318	-0.925415
	ENSMUSG00000050931	Sgms2	74442	-0.845762
	ENSMUSG00000052316	Lrrc15	74488	-1.60769
	ENSMUSG00000039883	Lrrc17	74511	-0.509411
	ENSMUSG00000012519	Mlkl	74568	-0.882057
	ENSMUSG00000026200	Glb1l	74577	-0.858315
	ENSMUSG00000085287	4833418N02Rik	74597	-0.594099
	ENSMUSG00000024663	Rab3il1	74760	-0.736878
	ENSMUSG00000020251	Glt8d2	74782	-0.956736
	ENSMUSG00000032575	Manf	74840	-0.567587
	ENSMUSG00000069743	Zfp820	75424	-0.984774
	ENSMUSG00000064225	Paqr9	75552	-0.536209
	ENSMUSG00000101746	2310043L19Rik	75589	-1.67388
	ENSMUSG00000050002	Idnk	75731	-0.546269
	NA	Rian	75745	-1.93601
	ENSMUSG00000032009	Sesn3	75747	-1.30966
	ENSMUSG00000037358	4930578C19Rik	75905	-1.24124
	ENSMUSG00000031093	Dock11	75974	-0.604637
	ENSMUSG00000049744	Arhgap15	76117	-0.877497
	ENSMUSG00000027883	Gpsm2	76123	-1.08721
	ENSMUSG00000048355	Arxes1	76219	-2.35181
	ENSMUSG00000010663	Fads1	76267	-0.574085
	ENSMUSG00000042436	Mfap4	76293	-1.77222
	ENSMUSG00000032419	Tbx18	76365	-0.864523
	ENSMUSG00000020728	Cep112	76380	-0.861822
	ENSMUSG00000039316	Rftn1	76438	-0.953835
	ENSMUSG00000040260	Daam2	76441	-0.636849
	ENSMUSG00000027326	Knl1	76464	-2.02364
	ENSMUSG00000015354	Pcolce2	76477	-0.563267
	ENSMUSG00000028007	Snx7	76561	-0.627289
	ENSMUSG00000020846	Rflnb	76566	-0.691864
	ENSMUSG00000024776	Stambpl1	76630	-0.812621
	ENSMUSG00000066258	Trim12a	76681	-0.507098
	ENSMUSG00000013921	Clip3	76686	-0.645285
	ENSMUSG00000020589	Fam49a	76820	-0.818467
	ENSMUSG00000027560	Dok5	76829	-1.06857
	ENSMUSG00000079017	Ifi27l2a	76933	-1.06836
	ENSMUSG00000043430	Psapl1	76943	-2.76019
	ENSMUSG00000025041	Nt5c2	76952	-0.571624
	ENSMUSG00000009114	2610028H24Rik	76964	-1.19244
	ENSMUSG00000053580	Tanc2	77097	-0.592138
	ENSMUSG00000031605	Klhl2	77113	-0.574989
	ENSMUSG00000024810	Il33	77125	-0.519262
	NA	2810433D01Rik	77132	-1.91759
	ENSMUSG00000075254	Heg1	77446	-0.579642
	ENSMUSG00000036667	Tcaf1	77574	-0.672997
	ENSMUSG00000066113	Adamtsl1	77739	-0.634697
	ENSMUSG00000079685	Ulbp1	77777	-2.14754
	ENSMUSG00000036040	Adamtsl2	77794	-1.16156
	ENSMUSG00000042655	Fam159b	77803	-2.29731
	ENSMUSG00000090386	Mir99ahg	77994	-1.53601
	ENSMUSG00000049929	Lpar4	78134	-0.909309
	ENSMUSG00000033460	Armcx1	78248	-0.606881
	ENSMUSG00000026594	Ralgps2	78255	-0.794005
	NA	2900041M22Rik	78403	-1.66094
	NA	Btbd19	78611	-0.653555
	ENSMUSG00000032783	Troap	78733	-2.39274
	ENSMUSG00000026051	1500015O10Rik	78896	-2.06677
	ENSMUSG00000058152	Chsy3	78923	-1.36302
	ENSMUSG00000021594	Srd5a1	78925	-1.52907
	ENSMUSG00000030256	Bhlhe41	79362	-0.504218
	ENSMUSG00000039530	Tusc3	80286	-0.755539
	ENSMUSG00000009585	Apobec3	80287	-0.606209
	ENSMUSG00000035356	Nfkbiz	80859	-0.659226
	ENSMUSG00000059857	Ntng1	80883	-0.81307
	ENSMUSG00000027993	Trim2	80890	-0.50689
	ENSMUSG00000015852	Fcrls	80891	-0.686677
	ENSMUSG00000025255	Zfhx4	80892	-0.677337
	ENSMUSG00000034936	Arl4d	80981	-0.526846
	ENSMUSG00000037725	Ckap2	80986	-2.81582
	ENSMUSG00000058914	C1qtnf3	81799	-2.26375
	ENSMUSG00000029093	Sorcs2	81840	-0.985344
	ENSMUSG00000002733	Plekha3	83435	-0.60701
	ENSMUSG00000031283	Chrdl1	83453	-0.703467
	ENSMUSG00000025017	Pik3ap1	83490	-0.991785
	ENSMUSG00000014329	Bicc1	83675	-0.819264
	ENSMUSG00000025776	Crispld1	83691	-1.43636
	ENSMUSG00000029790	Cep41	83922	-0.784362
	ENSMUSG00000009876	Cox4i2	84682	-0.592761
	ENSMUSG00000024793	Tnfrsf25	85030	-0.656952
	ENSMUSG00000026589	Sec16b	89867	-0.963443
	ENSMUSG00000008845	Cd163	93671	-0.519153
	ENSMUSG00000026556	Vangl2	93840	-1.01948
	ENSMUSG00000045062	Pcdhb7	93878	-1.3282
	ENSMUSG00000043458	Pcdhb12	93883	-1.36205
	ENSMUSG00000047910	Pcdhb16	93887	-1.1738
	ENSMUSG00000046387	Pcdhb17	93888	-0.787749
	ENSMUSG00000046191	Pcdhb20	93891	-0.737091
	ENSMUSG00000044022	Pcdhb21	93892	-2.33164
	ENSMUSG00000081683	Fzd10	93897	-0.864407
	ENSMUSG00000021097	Clmn	94040	-0.544082
	ENSMUSG00000020143	Dock2	94176	-0.891849
	ENSMUSG00000067780	Pi15	94227	-1.01251
	ENSMUSG00000025151	Maged1	94275	-0.72544
	ENSMUSG00000034205	Loxl2	94352	-1.70424
	ENSMUSG00000066456	Hmgn3	94353	-0.969616
	ENSMUSG00000006014	Prg4	96875	-0.742357
	ENSMUSG00000027803	Wwtr1	97064	-0.504201
	ENSMUSG00000069920	B3gnt9	97440	-0.770628
	ENSMUSG00000024736	Tmem132a	98170	-0.731268
	ENSMUSG00000026255	Efhd1	98363	-0.514482
	ENSMUSG00000026548	Slamf9	98365	-1.1454
	ENSMUSG00000013275	Slc41a1	98396	-0.625223
	ENSMUSG00000045658	Pid1	98496	-0.589429
	ENSMUSG00000041439	Mfsd6	98682	-0.635129
	ENSMUSG00000039787	Cercam	99151	-1.59582
	ENSMUSG00000052539	Magi3	99470	-0.790619
	ENSMUSG00000027848	Olfml3	99543	-1.75708
	ENSMUSG00000028184	Adgrl2	99633	-0.574395
	ENSMUSG00000042804	Gpr153	100129	-0.790142
	ENSMUSG00000073731	AI507597	100165	-1.88494
	ENSMUSG00000029163	Emilin1	100952	-0.945123
	ENSMUSG00000079654	Prrt4	101359	-1.17864
	ENSMUSG00000030022	Adamts9	101401	-0.909193
	ENSMUSG00000045165	AI467606	101602	-1.10512
	ENSMUSG00000041361	Myzap	102371	-0.645941
	ENSMUSG00000050721	Plekho2	102595	-0.675087
	ENSMUSG00000032014	Oaf	102644	-0.855542
	ENSMUSG00000035914	Cd276	102657	-0.547238
	ENSMUSG00000013089	Etv5	104156	-0.657645
	ENSMUSG00000020362	Cnot6	104625	-0.581257
	ENSMUSG00000041920	Slc16a6	104681	-0.515543
	ENSMUSG00000052160	Pld4	104759	-0.749414
	ENSMUSG00000021062	Rab15	104886	-0.629356
	ENSMUSG00000021214	Akr1c18	105349	-2.45028
	ENSMUSG00000003469	Phyhip	105653	-1.67609
	ENSMUSG00000023169	Slc38a1	105727	-1.00711
	ENSMUSG00000010830	Kdelr3	105785	-1.6036
	ENSMUSG00000022488	Nckap1l	105855	-0.501304
	ENSMUSG00000042109	Csdc2	105859	-0.874552
	ENSMUSG00000058290	Espl1	105988	-3.28313
	ENSMUSG00000056515	Rab31	106572	-0.863866
	ENSMUSG00000050410	Tcf19	106795	-1.27285
	ENSMUSG00000062210	Tnfaip8	106869	-0.711403
	ENSMUSG00000038059	Smim3	106878	-0.946254
	ENSMUSG00000036225	Kctd1	106931	-0.506184
	ENSMUSG00000024556	Me2	107029	-0.551264
	ENSMUSG00000024640	Psat1	107272	-1.15624
	ENSMUSG00000075010	AW112010	107350	-0.512714
	ENSMUSG00000024691	Fam111a	107373	-1.05041
	ENSMUSG00000024818	Slc25a45	107375	-0.630016
	ENSMUSG00000040690	Col16a1	107581	-1.51838
	ENSMUSG00000038623	Tm6sf1	107769	-1.06255
	ENSMUSG00000036155	Mgat5	107895	-1.10836
	ENSMUSG00000026605	Cenpf	108000	-2.29024
	ENSMUSG00000040254	Sema3d	108151	-0.797473
	ENSMUSG00000032363	Adamts7	108153	-0.963304
	ENSMUSG00000046169	Adamts6	108154	-0.736187
	ENSMUSG00000032740	Ccdc88a	108686	-1.08626
	ENSMUSG00000056486	Chn1	108699	-0.593765
	ENSMUSG00000057706	Mex3b	108797	-1.33972
	ENSMUSG00000044364	Tmem74b	108832	-1.2651
	ENSMUSG00000048332	Lhfp	108927	-0.734399
	ENSMUSG00000037060	Cavin3	109042	-0.565298
	ENSMUSG00000030231	Plekha5	109135	-0.544498
	ENSMUSG00000024672	Ms4a7	109225	-1.33781
	ENSMUSG00000042284	Itga1	109700	-0.754037
	ENSMUSG00000030677	Kif22	110033	-2.01002
	ENSMUSG00000029335	Bmp3	110075	-1.06214
	ENSMUSG00000033059	Pygb	110078	-0.516557
	ENSMUSG00000075602	Ly6a	110454	-0.545525
	ENSMUSG00000040998	Npnt	114249	-0.890184
	ENSMUSG00000033377	Palmd	114301	-0.589526
	ENSMUSG00000007041	Clic1	114584	-0.645856
	ENSMUSG00000029279	Brdt	114642	-0.619152
	ENSMUSG00000024525	Impa2	114663	-0.531548
	ENSMUSG00000027351	Spred1	114715	-0.900458
	ENSMUSG00000020228	Helb	117599	-0.766141
	ENSMUSG00000020121	Srgap1	117600	-1.04162
	ENSMUSG00000022687	Boc	117606	-0.613334
	ENSMUSG00000032911	Cspg4	121021	-0.697548
	ENSMUSG00000000794	Kcnn3	140493	-0.858881
	ENSMUSG00000038600	Atp6v0a4	140494	-1.43134
	ENSMUSG00000038034	Igsf8	140559	-0.502913
	ENSMUSG00000031385	Plxnb3	140571	-0.524409
	ENSMUSG00000041112	Elmo1	140580	-0.882521
	ENSMUSG00000004415	Col26a1	140709	-1.60722
	ENSMUSG00000053093	Myh7	140781	-0.769369
	ENSMUSG00000036103	Colec12	140792	-0.744408
	ENSMUSG00000031639	Tlr3	142980	-0.724543
	ENSMUSG00000041220	Elovl6	170439	-0.668459
	ENSMUSG00000027661	Slc2a10	170441	-0.683127
	ENSMUSG00000024378	Stard4	170459	-0.533092
	ENSMUSG00000046027	Stard5	170460	-0.819557
	ENSMUSG00000043366	Olfr78	170639	-0.599382
	ENSMUSG00000013483	Card14	170720	-0.953917
	ENSMUSG00000021223	Papln	170721	-0.846752
	ENSMUSG00000033871	Ppargc1b	170826	-0.81553
	ENSMUSG00000041779	Tram2	170829	-0.780061
	ENSMUSG00000034570	Inpp5j	170835	-0.775736
	ENSMUSG00000021514	Zfp369	170936	-1.38722
	ENSMUSG00000030281	Il17rc	171095	-0.521063
	ENSMUSG00000049303	Syt12	171180	-1.34415
	ENSMUSG00000040717	Il17rd	171463	-0.701473
	ENSMUSG00000042759	Apobr	171504	-0.868815
	ENSMUSG00000040093	Bmf	171543	-1.15781
	ENSMUSG00000026575	Nme7	171567	-0.693876
	ENSMUSG00000019823	Mical1	171580	-0.500648
	ENSMUSG00000046807	Lrrc75b	192734	-1.53163
	ENSMUSG00000045934	Mtmr11	194126	-0.659021
	ENSMUSG00000034832	Tet3	194388	-0.66476
	NA	Zfp469	195209	-0.994625
	ENSMUSG00000039607	Rbms3	207181	-0.801225
	ENSMUSG00000044646	Zbtb7c	207259	-0.960152
	ENSMUSG00000041633	Kctd12b	207474	-0.698224
	ENSMUSG00000039982	Dtx4	207521	-0.880968
	ENSMUSG00000029471	Camkk2	207565	-0.785554
	ENSMUSG00000033722	BC034090	207792	-0.641089
	ENSMUSG00000036292	Gramd1c	207798	-1.05641
	ENSMUSG00000068270	Shroom4	208431	-0.61249
	ENSMUSG00000029414	Kntc1	208628	-2.27728
	ENSMUSG00000033361	Prrg3	208748	-0.821726
	ENSMUSG00000047793	Sned1	208777	-0.63591
	ENSMUSG00000055963	Triqk	208820	-1.51597
	ENSMUSG00000053399	Adamts18	208936	-1.62799
	ENSMUSG00000047749	Zc3hav1l	209032	-0.631026
	ENSMUSG00000047735	Samd9l	209086	-0.606728
	ENSMUSG00000031111	Igsf1	209268	-0.684528
	ENSMUSG00000025780	Itih5	209378	-1.00755
	ENSMUSG00000057596	Trim30d	209387	-0.706343
	ENSMUSG00000047045	Tmem164	209497	-0.794754
	ENSMUSG00000019989	Enpp3	209558	-0.641586
	ENSMUSG00000026657	Frmd4a	209630	-0.746535
	ENSMUSG00000036768	Kif15	209737	-1.70495
	ENSMUSG00000038456	Dennd2a	209773	-0.627249
	ENSMUSG00000039208	Metrnl	210029	-1.00094
	ENSMUSG00000056592	Zfp658	210104	-0.905303
	ENSMUSG00000038608	Dock10	210293	-0.581986
	ENSMUSG00000031290	Lrch2	210297	-1.39978
	ENSMUSG00000061877	BC048679	210321	-0.739533
	ENSMUSG00000027188	Pamr1	210622	-0.798264
	ENSMUSG00000032750	Gab3	210710	-1.26863
	ENSMUSG00000061013	Mkx	210719	-1.03961
	ENSMUSG00000039697	Ncoa7	211329	-0.768027
	ENSMUSG00000040189	Ccdc114	211535	-1.04585
	ENSMUSG00000031070	Mrgprf	211577	-0.783518
	ENSMUSG00000074604	Mgst2	211666	-1.4823
	ENSMUSG00000054150	Syne3	212073	-0.927191
	ENSMUSG00000039934	Gsap	212167	-0.839701
	ENSMUSG00000070044	Fam149a	212326	-0.661135
	ENSMUSG00000045751	Mms22l	212377	-1.58296
	ENSMUSG00000025019	Lcor	212391	-1.15104
	ENSMUSG00000032261	Sh3bgrl2	212531	-0.747352
	ENSMUSG00000001053	N4bp3	212706	-0.639555
	ENSMUSG00000042251	Pm20d1	212933	-1.47035
	ENSMUSG00000032265	Fam46a	212943	-0.69579
	ENSMUSG00000062031	Pgghg	212974	-0.681956
	ENSMUSG00000034040	Wbscr17	212996	-0.776539
	ENSMUSG00000022090	Pdlim2	213019	-0.630869
	ENSMUSG00000037890	Wdr19	213081	-0.78084
	ENSMUSG00000038354	Ankrd35	213121	-0.868382
	ENSMUSG00000031698	Mylk3	213435	-1.30448
	ENSMUSG00000054293	P2ry10b	213438	-1.45335
	ENSMUSG00000040852	Plekhh2	213556	-0.785202
	ENSMUSG00000028919	Arhgef19	213649	-0.820693
	ENSMUSG00000040624	Plekhg1	213783	-0.5836
	ENSMUSG00000068794	Col28a1	213945	-1.791
	ENSMUSG00000040616	Tmem51	214359	-0.800739
	ENSMUSG00000016262	Sertad4	214791	-0.748588
	ENSMUSG00000047180	Neurl3	214854	-0.941024
	ENSMUSG00000037318	Traf3ip3	215243	-1.22735
	ENSMUSG00000075284	Wipf1	215280	-0.532463
	ENSMUSG00000047730	Fcgbp	215384	-4.22637
	ENSMUSG00000026979	Psd4	215632	-1.45773
	ENSMUSG00000038522	Mfsd4b1	215929	-0.60395
	ENSMUSG00000020256	Aldh1l2	216188	-0.612792
	ENSMUSG00000046841	Ckap4	216197	-0.689545
	ENSMUSG00000040441	Slc26a10	216441	-0.778032
	ENSMUSG00000040345	Arhgap9	216445	-0.910027
	ENSMUSG00000039824	Myl6b	216459	-1.37904
	ENSMUSG00000036545	Adamts2	216725	-1.08908
	ENSMUSG00000040950	Mgl2	216864	-0.614554
	ENSMUSG00000020811	Wscd1	216881	-0.538629
	ENSMUSG00000072553	Gm525	217071	-1.42259
	ENSMUSG00000034685	Fam171a2	217219	-0.596788
	ENSMUSG00000041797	Abca9	217262	-0.601856
	ENSMUSG00000045679	Pqlc3	217430	-0.594352
	ENSMUSG00000036095	Dgkb	217480	-1.03563
	ENSMUSG00000046314	Stxbp6	217517	-0.58834
	ENSMUSG00000047534	Mis18bp1	217653	-1.57713
	ENSMUSG00000041992	Rapgef5	217944	-0.681399
	ENSMUSG00000021703	Serinc5	218442	-0.894922
	ENSMUSG00000045312	Lhfpl2	218454	-0.614695
	ENSMUSG00000045201	Lrrc3b	218763	-0.841823
	ENSMUSG00000068245	Phf11d	219132	-0.884651
	ENSMUSG00000035095	Fam167a	219148	-0.816184
	ENSMUSG00000034463	Scara3	219151	-0.637417
	ENSMUSG00000035566	Pcdh17	219228	-1.29626
	ENSMUSG00000025555	Farp1	223254	-0.570972
	ENSMUSG00000032925	Itgbl1	223272	-1.37958
	ENSMUSG00000039168	Dap	223453	-0.938026
	ENSMUSG00000033669	Zfp7	223669	-0.734267
	ENSMUSG00000022449	Adamts20	223838	-0.971873
	ENSMUSG00000061397	Krt79	223917	-3.36151
	ENSMUSG00000022537	Tmem44	224090	-0.546585
	ENSMUSG00000052384	Nrros	224109	-0.516593
	ENSMUSG00000024036	Slc37a1	224674	-1.0768
	ENSMUSG00000024299	Adamts10	224697	-0.717421
	NA	Trerf1	224829	-0.85501
	ENSMUSG00000041238	Rbbp8	225182	-0.509034
	ENSMUSG00000038555	Reep2	225362	-1.12014
	ENSMUSG00000024600	Slc27a6	225579	-2.04651
	ENSMUSG00000062526	Mppe1	225651	-0.623505
	ENSMUSG00000024558	Mapk4	225724	-1.0401
	ENSMUSG00000048612	Myof	226101	-0.796382
	ENSMUSG00000052688	Rab7b	226421	-0.794383
	ENSMUSG00000026478	Lamc1	226519	-0.701952
	ENSMUSG00000070565	Rasal2	226525	-0.53682
	ENSMUSG00000048865	Arhgap30	226652	-1.01359
	ENSMUSG00000043015	Nemp2	227094	-0.544609
	ENSMUSG00000026796	Fam129b	227737	-0.56948
	ENSMUSG00000053552	Ebf4	228598	-0.855226
	ENSMUSG00000027309	4930402H24Rik	228602	-0.680199
	ENSMUSG00000037813	D630003M21Rik	228846	-0.652535
	ENSMUSG00000049133	Flg2	229574	-4.49502
	ENSMUSG00000038543	BC028528	229600	-1.4134
	ENSMUSG00000027860	Vangl1	229658	-0.775364
	ENSMUSG00000044667	Plppr4	229791	-1.65307
	ENSMUSG00000045328	Cenpe	229841	-1.92031
	ENSMUSG00000105504	Gbp5	229898	-0.609774
	ENSMUSG00000040253	Gbp7	229900	-0.820163
	ENSMUSG00000040296	Ddx58	230073	-0.733084
	ENSMUSG00000039270	Megf9	230316	-1.12422
	ENSMUSG00000050212	Eva1b	230752	-0.808297
	ENSMUSG00000050493	Fam167b	230766	-2.22693
	ENSMUSG00000037731	Themis2	230787	-0.677211
	ENSMUSG00000037306	Man1c1	230815	-0.593792
	ENSMUSG00000036995	Asap3	230837	-0.69924
	ENSMUSG00000036553	Sh3tc1	231147	-0.504197
	ENSMUSG00000039765	Cc2d2a	231214	-0.711017
	ENSMUSG00000046808	Atp10d	231287	-0.606164
	ENSMUSG00000034724	Cnot6l	231464	-0.513737
	ENSMUSG00000034687	Fras1	231470	-1.5415
	ENSMUSG00000050640	Tmem150c	231503	-1.23811
	ENSMUSG00000054675	Tmem119	231633	-0.710847
	ENSMUSG00000036718	Micall2	231830	-0.633273
	ENSMUSG00000037788	Vopp1	232023	-0.510215
	ENSMUSG00000030047	Arhgap25	232201	-0.641751
	ENSMUSG00000030064	Frmd4b	232288	-0.801434
	ENSMUSG00000038527	C1rl	232371	-1.45799
	ENSMUSG00000030155	Clec2e	232409	-0.963461
	ENSMUSG00000053063	Clec12a	232413	-1.6364
	ENSMUSG00000038943	Prc1	233406	-0.732598
	ENSMUSG00000036862	Dchs1	233651	-0.611605
	ENSMUSG00000038296	Galnt18	233733	-0.852701
	ENSMUSG00000048782	Insc	233752	-1.47654
	ENSMUSG00000030683	Sez6l2	233878	-1.09128
	ENSMUSG00000048677	Tpcn2	233979	-0.56182
	ENSMUSG00000037921	Ddx60	234311	-1.00886
	ENSMUSG00000036356	Csgalnact1	234356	-0.721659
	ENSMUSG00000037940	Inpp4b	234515	-0.859888
	ENSMUSG00000031725	Ces1f	234564	-1.15393
	ENSMUSG00000036564	Ndrg4	234593	-1.03718
	ENSMUSG00000041624	Gucy1a2	234889	-0.557424
	ENSMUSG00000066829	Zfp810	235050	-1.05893
	ENSMUSG00000040111	Gramd1b	235283	-0.765624
	ENSMUSG00000046167	Gldn	235379	-0.829428
	ENSMUSG00000035878	Hykk	235386	-0.672306
	ENSMUSG00000036030	Prtg	235472	-1.53366
	ENSMUSG00000046186	Cd109	235505	-1.6434
	ENSMUSG00000096393	Fam240a	235634	-0.805783
	ENSMUSG00000029298	Gbp9	236573	-0.77441
	ENSMUSG00000037341	Slc9a7	236727	-0.974418
	ENSMUSG00000025597	Klhl4	237010	-1.04053
	ENSMUSG00000059901	Adamts14	237360	-0.903357
	ENSMUSG00000074802	Gas2l3	237436	-0.630954
	ENSMUSG00000063564	Col23a1	237759	-0.583127
	ENSMUSG00000050910	Cdr2l	237988	-0.741773
	ENSMUSG00000021057	Akap5	238276	-1.90829
	ENSMUSG00000021256	Vash1	238328	-0.646775
	ENSMUSG00000071347	C1qtnf9	239126	-0.56487
	ENSMUSG00000098557	Kctd12	239217	-0.754373
	ENSMUSG00000045871	Slitrk6	239250	-2.19135
	ENSMUSG00000047497	Adamts12	239337	-1.59676
	ENSMUSG00000036298	Slc2a13	239606	-0.986474
	ENSMUSG00000043008	Klhl6	239743	-0.684462
	ENSMUSG00000002379	Gm4943	239760	-1.44779
	ENSMUSG00000023845	Lnpep	240028	-0.578046
	ENSMUSG00000067928	Zfp760	240034	-0.800867
	ENSMUSG00000033960	Jcad	240185	-0.596368
	ENSMUSG00000009378	Slc16a12	240638	-1.15493
	ENSMUSG00000024795	Kif20b	240641	-1.15702
	ENSMUSG00000016918	Sulf1	240725	-0.778536
	ENSMUSG00000052726	Kcnt2	240776	-1.31403
	ENSMUSG00000026768	Itga8	241226	-0.717483
	ENSMUSG00000046618	Olfml2a	241327	-0.813847
	ENSMUSG00000026828	Galnt5	241391	-1.32347
	ENSMUSG00000027016	Zfp385b	241494	-0.535154
	ENSMUSG00000034059	Ypel4	241525	-0.850107
	ENSMUSG00000075224	Lrrc55	241528	-1.87785
	ENSMUSG00000037016	Frem2	242022	-0.966202
	ENSMUSG00000036334	Igsf10	242050	-1.3453
	ENSMUSG00000035275	Raver2	242570	-0.693829
	ENSMUSG00000043155	Hpdl	242642	-1.36309
	ENSMUSG00000066058	Cldn19	242653	-0.522499
	ENSMUSG00000018983	E2f2	242705	-0.664651
	ENSMUSG00000036596	Cpz	242939	-1.18991
	ENSMUSG00000044017	Adgrd1	243277	-0.70739
	ENSMUSG00000050822	Slc29a4	243328	-1.3885
	ENSMUSG00000016128	Stard13	243362	-0.559486
	ENSMUSG00000064262	Gimap8	243374	-0.526527
	ENSMUSG00000030020	Prickle2	243548	-0.60712
	ENSMUSG00000034387	Ssu2	243612	-0.817473
	ENSMUSG00000040797	Iqsec3	243621	-0.668273
	ENSMUSG00000033082	Clec1a	243653	-0.672036
	ENSMUSG00000032827	Ppp1r9a	243725	-0.573223
	ENSMUSG00000038507	Parp12	243771	-0.523216
	ENSMUSG00000021217	Tshz3	243931	-0.658595
	ENSMUSG00000070564	Ntn5	243967	-0.935466
	ENSMUSG00000025754	Agbl1	244071	-0.641743
	ENSMUSG00000049580	Tsku	244152	-0.655852
	ENSMUSG00000051041	Olfml1	244198	-0.863226
	ENSMUSG00000043067	Dpy19l1	244745	-0.694833
	ENSMUSG00000038112	AW551984	244810	-0.91715
	ENSMUSG00000060594	Layn	244864	-0.746082
	ENSMUSG00000070287	Slc35g2	245020	-0.719312
	ENSMUSG00000043719	Col6a6	245026	-0.828268
	ENSMUSG00000038233	Fam198a	245050	-1.344
	ENSMUSG00000031079	Zfp300	245368	-1.63496
	ENSMUSG00000025658	Cnksr2	245684	-0.57348
	ENSMUSG00000022860	Chodl	246048	-0.938506
	ENSMUSG00000020437	Myo1g	246177	-1.01724
	ENSMUSG00000034990	Otoa	246190	-1.33962
	ENSMUSG00000039252	Lgi2	246316	-0.814575
	ENSMUSG00000024053	Emilin2	246707	-0.930572
	ENSMUSG00000079355	Ackr4	252837	-1.67021
	ENSMUSG00000074364	Ehd2	259300	-0.504886
	ENSMUSG00000030257	Srgap3	259302	-0.682462
	ENSMUSG00000039577	Nphp4	260305	-1.02769
	ENSMUSG00000020181	Nav3	260315	-0.878249
	ENSMUSG00000026785	Pkn3	263803	-0.523018
	ENSMUSG00000076435	Acsf2	264895	-0.662033
	ENSMUSG00000044770	Scml4	268297	-1.20157
	ENSMUSG00000098188	Sowahc	268301	-0.509939
	ENSMUSG00000017639	Rab11fip4	268451	-2.04758
	ENSMUSG00000035849	Krt222	268481	-0.954997
	ENSMUSG00000046157	Tmem229b	268567	-0.794336
	ENSMUSG00000094910	D430019H16Rik	268595	-1.53214
	ENSMUSG00000041431	Ccnb1	268697	-2.47996
	ENSMUSG00000049871	Nlrc3	268857	-0.79332
	ENSMUSG00000057880	Abat	268860	-0.69147
	ENSMUSG00000001870	Ltbp1	268977	-0.589722
	ENSMUSG00000052713	Zfp608	269023	-0.603579
	ENSMUSG00000032649	Colgalt2	269132	-0.773401
	ENSMUSG00000073664	Nbeal1	269198	-0.53037
	ENSMUSG00000029669	Tspan12	269831	-0.673426
	ENSMUSG00000035279	Ssc5d	269855	-1.54452
	ENSMUSG00000032640	Chsy1	269941	-0.561395
	ENSMUSG00000070469	Adamtsl3	269959	-0.777835
	ENSMUSG00000040675	Mthfd1l	270685	-1.14913
	ENSMUSG00000024210	Ip6k3	271424	-0.800745
	ENSMUSG00000039621	Prex1	277360	-0.581827
	ENSMUSG00000042155	Klhl23	277396	-0.707369
	ENSMUSG00000068735	Trp53i11	277414	-0.929393
	ENSMUSG00000051323	Pcdh19	279653	-0.627032
	ENSMUSG00000025278	Flnb	286940	-0.591593
	NA	A130040M12Rik	319269	-0.826043
	ENSMUSG00000044365	Cxxc4	319478	-1.1941
	ENSMUSG00000020598	Nrcam	319504	-1.12293
	ENSMUSG00000072591	5930412G12Rik	319616	-0.83544
	ENSMUSG00000095115	Itpripl2	319622	-0.680473
	ENSMUSG00000054752	Fsd1l	319636	-0.693728
	ENSMUSG00000050103	Agmo	319660	-0.772949
	ENSMUSG00000041460	Cacna2d4	319734	-0.733036
	ENSMUSG00000001761	Smo	319757	-0.557335
	ENSMUSG00000038702	Dsel	319901	-0.948553
	ENSMUSG00000024897	Apba1	319924	-0.617692
	ENSMUSG00000043122	A530016L24Rik	319942	-0.698402
	ENSMUSG00000022208	Jph4	319984	-1.30264
	ENSMUSG00000109473	B930025P03Rik	320014	-2.08965
	ENSMUSG00000027698	Nceh1	320024	-0.585609
	ENSMUSG00000038463	Olfml2b	320078	-1.4452
	ENSMUSG00000031506	Ptpn7	320139	-2.04488
	ENSMUSG00000045761	Togaram2	320159	-0.721749
	NA	A730028G07Rik	320206	-1.30429
	ENSMUSG00000035236	Scai	320271	-0.527981
	ENSMUSG00000089809	Rasgef1b	320292	-0.991496
	ENSMUSG00000097574	C920006O11Rik	320295	-0.685301
	NA	E530011L22Rik	320301	-0.668024
	ENSMUSG00000047496	Rnf152	320311	-0.808694
	NA	A730089K16Rik	320411	-2.4511
	NA	B230312C02Rik	320485	-1.37015
	ENSMUSG00000044086	Lmod3	320502	-0.502064
	ENSMUSG00000084781	D930015M05Rik	320507	-1.03669
	ENSMUSG00000051243	Islr2	320563	-0.95732
	ENSMUSG00000073680	Tmem88b	320587	-0.677345
	ENSMUSG00000031562	Dctd	320685	-1.21675
	ENSMUSG00000055485	Soga1	320706	-0.501444
	ENSMUSG00000035258	Abi3bp	320712	-0.922889
	ENSMUSG00000056498	Tmem154	320782	-0.832349
	ENSMUSG00000035877	Zhx3	320799	-0.66426
	NA	6430562O15Rik	320893	-2.05597
	ENSMUSG00000046318	Ccbe1	320924	-0.564081
	ENSMUSG00000049866	Arl4c	320982	-1.36558
	ENSMUSG00000051212	Gpr183	321019	-1.23674
	ENSMUSG00000031799	Tpm4	326618	-0.521392
	ENSMUSG00000040483	Xaf1	327959	-0.816717
	ENSMUSG00000054404	Slfn5	327978	-0.551702
	NA	A930018M24Rik	328399	-0.555383
	ENSMUSG00000042807	Hecw2	329152	-0.6405
	ENSMUSG00000026782	Abi2	329165	-0.509314
	ENSMUSG00000055567	Unc80	329178	-1.76701
	ENSMUSG00000034738	Nostrin	329416	-0.973454
	ENSMUSG00000046743	Fat4	329628	-0.759407
	ENSMUSG00000040339	Fam102b	329739	-0.53931
	ENSMUSG00000059049	Frem1	329872	-1.69837
	ENSMUSG00000034853	Acot11	329910	-0.753442
	ENSMUSG00000052135	Foxo6	329934	-0.945172
	ENSMUSG00000056174	Col8a2	329941	-1.22262
	ENSMUSG00000043635	Adamts3	330119	-1.47843
	ENSMUSG00000097767	Miat	330166	-0.572201
	ENSMUSG00000049285	Mblac1	330216	-1.07953
	NA	Gm20559	330256	-0.658855
	ENSMUSG00000063455	D630045J12Rik	330286	-1.15081
	ENSMUSG00000058325	Dock1	330662	-0.504472
	ENSMUSG00000037406	Htra4	330723	-0.970352
	ENSMUSG00000062257	Opcml	330908	-0.573307
	ENSMUSG00000031129	Slc9a9	331004	-0.746754
	ENSMUSG00000051537	Gm5124	331392	-1.70589
	ENSMUSG00000059022	Kcp	333088	-0.586074
	ENSMUSG00000033737	Fndc3c1	333564	-1.05133
	ENSMUSG00000037795	N4bp2	333789	-1.00225
	ENSMUSG00000038070	Cntln	338349	-0.730897
	ENSMUSG00000034591	Slc41a2	338365	-1.16629
	ENSMUSG00000049687	Fam109b	338368	-1.20193
	ENSMUSG00000000197	Nalcn	338370	-1.65608
	ENSMUSG00000033579	Fa2h	338521	-0.870045
	ENSMUSG00000039126	Prune2	353211	-0.939063
	ENSMUSG00000044629	Cnrip1	380686	-0.693038
	ENSMUSG00000038807	Rap1gap2	380711	-1.07034
	ENSMUSG00000038217	Tlcd2	380712	-1.01559
	ENSMUSG00000056359	D830013O20Rik	380765	-0.854428
	ENSMUSG00000068015	Lrch1	380916	-0.575418
	ENSMUSG00000042942	Greb1l	381157	-1.22176
	ENSMUSG00000026463	Atp2b4	381290	-0.581586
	ENSMUSG00000084845	Tmem240	381582	-1.44343
	ENSMUSG00000051950	B3glct	381694	-0.674972
	ENSMUSG00000085272	Sbk3	381835	-1.66893
	ENSMUSG00000034111	Tmed8	382620	-0.677655
	ENSMUSG00000057606	Colq	382864	-0.621605
	ENSMUSG00000037860	Aim2	383619	-0.949096
	ENSMUSG00000028480	Glipr2	384009	-0.801492
	ENSMUSG00000040740	Slc25a34	384071	-0.545421
	ENSMUSG00000043279	Trim56	384309	-1.17288
	ENSMUSG00000047414	Flrt2	399558	-0.745057
	ENSMUSG00000040280	Ndufa4l2	407790	-0.557249
	ENSMUSG00000043631	Ecm2	407800	-0.768704
	ENSMUSG00000038225	Primpol	408022	-0.547236
	ENSMUSG00000020431	Adcy1	432530	-0.791614
	ENSMUSG00000059832	Kprp	433619	-3.35482
	ENSMUSG00000065999	Zfp985	433804	-0.98725
	ENSMUSG00000070802	Pnmal2	434128	-2.24396
	NA	Gm5620	434428	-0.673268
	NA	Gm5637	434782	-0.531684
	ENSMUSG00000033256	Shf	435684	-0.909294
	ENSMUSG00000078190	Dnm3os	474332	-0.594442
	ENSMUSG00000021676	Iqgap2	544963	-1.00579
	ENSMUSG00000051506	Wdfy4	545030	-0.65654
	NA	CN725425	545126	-1.86446
	ENSMUSG00000036412	Arsi	545260	-0.89666
	ENSMUSG00000066842	Hmcn1	545370	-0.672306
[truncated: 60 more rows]
