# Supplementary material for: The precursor of PI(3,4,5)P3 alleviates aging by activating daf-18(Pten) and independent of daf-16
Source: Nat Commun. 2020 Sep 8;11:4496. doi: 10.1038/s41467-020-18280-4 (PMC7479145; doi:10.1038/s41467-020-18280-4)
Supplement: Supplementary file 5 — Supplementary Data 2 [file 41467_2020_18280_MOESM5_ESM.xlsx]

## Sheet: M12_MI-M12
	GeneSymbol	baseMean	log2FoldChange	lfcSE	stat	pvalue	padj
ENSMUSG00000000001.4	Gnai3	570.474	0.032892	0.0794642	0.413922	0.678931	0.952473
ENSMUSG00000000028.14	Cdc45	81.5483	0.12958	0.213012	0.608322	0.542974	0.905353
ENSMUSG00000000031.15	H19	34689.3	0.2439	0.192087	1.26974	0.204178	0.685025
ENSMUSG00000000037.16	Scml2	6.31981	0.42319	0.713971	0.592728	0.553363	NA
ENSMUSG00000000049.11	Apoh	10.5112	-0.339254	0.486531	-0.697292	0.48562	0.886058
ENSMUSG00000000056.7	Narf	5634.86	-0.0117393	0.0849215	-0.138237	0.890053	0.986561
ENSMUSG00000000058.6	Cav2	1063.36	0.0211287	0.110592	0.191051	0.848486	0.982271
ENSMUSG00000000078.6	Klf6	1397.18	0.110363	0.120918	0.912715	0.361392	0.821798
ENSMUSG00000000085.16	Scmh1	1297.28	0.0992422	0.0786325	1.2621	0.206912	0.686769
ENSMUSG00000000088.7	Cox5a	8476.3	0.0146868	0.0884909	0.16597	0.868181	0.984311
ENSMUSG00000000093.6	Tbx2	200.37	-0.687895	0.195004	-3.52759	0.000419366	0.0141526
ENSMUSG00000000094.12	Tbx4	91.2949	0.0180687	0.200414	0.0901567	0.928163	0.990561
ENSMUSG00000000120.6	Ngfr	50.0918	-0.508992	0.312572	-1.6284	0.10344	0.513572
ENSMUSG00000000126.11	Wnt9a	572.775	-0.0300217	0.115204	-0.260596	0.794404	0.974985
ENSMUSG00000000127.14	Fer	344.384	0.153551	0.125935	1.21929	0.222732	0.700853
ENSMUSG00000000131.15	Xpo6	1768.37	-0.09771	0.0720966	-1.35526	0.175333	0.647591
ENSMUSG00000000134.17	Tfe3	403.665	-0.0940603	0.107803	-0.872518	0.382926	0.83392
ENSMUSG00000000142.15	Axin2	245.152	-0.976208	0.187546	-5.20516	1.93832e-07	2.60644e-05
ENSMUSG00000000148.17	Brat1	295.588	-0.149622	0.0967047	-1.54721	0.121813	0.553466
ENSMUSG00000000149.10	Gna12	923.024	0.189862	0.14702	1.29141	0.196562	0.675266
ENSMUSG00000000154.16	Slc22a18	10.0152	0.343663	0.482272	0.712592	0.476098	0.881786
ENSMUSG00000000167.14	Pih1d2	11.1484	0.332205	0.470109	0.706655	0.479781	0.88278
ENSMUSG00000000168.9	Dlat	7398.33	0.0146302	0.0678847	0.215516	0.829365	0.979222
ENSMUSG00000000171.5	Sdhd	6653.01	0.00163926	0.0564568	0.0290356	0.976836	0.997905
ENSMUSG00000000183.6	Fgf6	172.447	-0.865916	0.22823	-3.79405	0.000148211	0.00646618
ENSMUSG00000000184.12	Ccnd2	417.747	0.123231	0.173412	0.710621	0.477319	0.881856
ENSMUSG00000000194.13	Gpr107	1167.53	0.0871831	0.0715861	1.21788	0.223271	0.701133
ENSMUSG00000000197.7	Nalcn	15.642	0.314047	0.44893	0.699547	0.48421	0.885602
ENSMUSG00000000202.9	Btbd17	3.48543	0.49524	0.873495	0.566964	0.570739	NA
ENSMUSG00000000204.16	Slfn4	12.0796	0.586565	0.493017	1.18975	0.234146	0.711909
ENSMUSG00000000223.13	Drp2	539.705	-0.233956	0.227292	-1.02932	0.303331	0.777827
ENSMUSG00000000244.17	Tspan32	9.83795	0.69	0.495466	1.39263	0.163732	0.63017
ENSMUSG00000000247.11	Lhx2	7.09843	1.24151	0.932902	1.3308	0.183253	NA
ENSMUSG00000000253.12	Gmpr	4633.79	-0.00735003	0.11419	-0.0643664	0.948678	0.99415
ENSMUSG00000000266.11	Mid2	291.169	-0.0213432	0.129595	-0.164691	0.869187	0.984311
ENSMUSG00000000275.16	Trim25	556.605	0.0477731	0.101154	0.472283	0.636725	0.938412
ENSMUSG00000000276.11	Dgke	376.127	-0.583136	0.137405	-4.24392	2.1965e-05	0.00135674
ENSMUSG00000000278.10	Scpep1	308.552	0.178258	0.128696	1.38511	0.166019	0.633304
ENSMUSG00000000282.12	Mnt	455.571	-0.418077	0.150155	-2.7843	0.00536428	0.0893753
ENSMUSG00000000290.13	Itgb2	75.1328	0.390591	0.336577	1.16048	0.245853	0.727845
ENSMUSG00000000295.13	Hddc2	185.99	-0.00621473	0.148918	-0.0417327	0.966712	0.995929
ENSMUSG00000000296.8	Tpd52l1	816.8	-0.000577392	0.0731688	-0.00789123	0.993704	0.999132
ENSMUSG00000000301.16	Pemt	52.7677	0.214339	0.314916	0.680622	0.496111	0.889335
ENSMUSG00000000303.12	Cdh1	30.926	-0.0495386	0.494035	-0.100273	0.920127	0.990127
ENSMUSG00000000305.12	Cdh4	417.888	0.0753176	0.323076	0.233126	0.815663	0.97789
ENSMUSG00000000317.11	Bcl6b	383.518	0.111633	0.220821	0.505538	0.613181	0.930131
ENSMUSG00000000318.16	Clec10a	83.4816	0.215926	0.26687	0.809104	0.418455	0.856351
ENSMUSG00000000320.10	Alox12	92.8972	-0.377932	0.246729	-1.53177	0.12558	0.562553
ENSMUSG00000000325.15	Arvcf	644.513	0.0706322	0.121599	0.580861	0.561334	0.912516
ENSMUSG00000000326.12	Comt	1244.33	0.0695801	0.0831491	0.836812	0.402698	0.847566
ENSMUSG00000000339.14	Rtca	590.093	-0.00495019	0.0815431	-0.0607065	0.951593	0.99446
ENSMUSG00000000340.10	Dbt	1627.01	0.0860126	0.0933668	0.921233	0.356929	0.819321
ENSMUSG00000000346.8	Dazap2	2623.06	-0.00733811	0.080354	-0.0913223	0.927237	0.990561
ENSMUSG00000000355.13	Mcts1	601.895	-0.0925266	0.0790478	-1.17051	0.241794	0.722895
ENSMUSG00000000359.3	Rem1	97.5175	-0.160503	0.204655	-0.784263	0.432886	0.861637
ENSMUSG00000000365.8	Rnf17	4.42856	0.250194	0.772407	0.323914	0.746003	NA
ENSMUSG00000000374.7	Trappc10	2009.33	0.0257219	0.067765	0.379575	0.704261	0.958844
ENSMUSG00000000378.15	Ccm2	606.413	0.129099	0.083306	1.5497	0.121214	0.552804
ENSMUSG00000000384.15	Tbrg4	1580.38	0.0178971	0.0628863	0.284595	0.775954	0.972829
ENSMUSG00000000386.14	Mx1	9.01622	0.339512	0.613573	0.553335	0.580034	0.918562
ENSMUSG00000000392.17	Fap	200.453	-0.0353121	0.15567	-0.226839	0.820549	0.978146
ENSMUSG00000000399.10	Ndufa9	6216	0.0196777	0.0712683	0.276107	0.782466	0.973692
ENSMUSG00000000402.2	Egfl6	12.6547	-0.150789	0.531176	-0.283878	0.776504	0.972829
ENSMUSG00000000416.16	Cttnbp2	34.5491	-0.224876	0.343259	-0.655121	0.51239	0.893476
ENSMUSG00000000420.15	Galnt1	2787.72	0.0879493	0.0722316	1.2176	0.223375	0.701133
ENSMUSG00000000435.1	Myf5	60.7835	0.22159	0.267115	0.82957	0.406782	0.849731
ENSMUSG00000000439.9	Mkrn2	1701.1	-0.0675543	0.0729588	-0.925924	0.354485	0.81766
ENSMUSG00000000440.12	Pparg	130.065	0.538644	0.170582	3.15768	0.00159031	0.0385842
ENSMUSG00000000441.17	Raf1	3094.82	0.00928699	0.0482126	0.192626	0.847252	0.982059
ENSMUSG00000000486.13	2020-09-01	26.7791	-0.192336	0.3221	-0.597132	0.550419	0.908004
ENSMUSG00000000489.6	Pdgfb	896.627	0.0770227	0.13012	0.591935	0.553894	0.909392
ENSMUSG00000000530.16	Acvrl1	543.891	0.25227	0.102929	2.45092	0.0142491	0.168131
ENSMUSG00000000531.4	Grasp	213.543	0.12183	0.222022	0.548732	0.58319	0.919576
ENSMUSG00000000532.10	Acvr1b	1782.9	-0.216009	0.148282	-1.45674	0.145188	0.601254
ENSMUSG00000000538.18	Tom1l2	4751.61	-0.088589	0.0763735	-1.15994	0.246072	0.72785
ENSMUSG00000000552.9	Zfp385a	654.137	0.304496	0.205293	1.48322	0.138015	0.589913
ENSMUSG00000000555.7	Itga5	588.24	0.00707132	0.152441	0.0463873	0.963002	0.995632
ENSMUSG00000000561.14	Wdr77	660.76	-0.0228928	0.130344	-0.175634	0.860582	0.983798
ENSMUSG00000000563.17	Atp5f1	17220.5	0.0165762	0.0729097	0.227352	0.82015	0.978146
ENSMUSG00000000567.5	Sox9	119.574	0.703493	0.299528	2.34867	0.0188405	0.203614
ENSMUSG00000000568.15	Hnrnpd	1535.51	-0.144659	0.090432	-1.59965	0.109677	0.526859
ENSMUSG00000000579.14	Dynlt1c	88.8943	-0.278365	0.16178	-1.72064	0.0853159	0.469701
ENSMUSG00000000581.8	C1d	934.363	0.0431893	0.0700212	0.616803	0.537365	0.902712
ENSMUSG00000000594.7	Gm2a	445.443	0.06566	0.112598	0.583135	0.559803	0.911446
ENSMUSG00000000600.15	Krit1	913.103	0.114084	0.0891616	1.27952	0.200716	0.679853
ENSMUSG00000000605.9	Clcn4	2390.26	0.093557	0.0635285	1.47268	0.140838	0.593794
ENSMUSG00000000627.15	Sema4f	4.7856	0.423456	0.746969	0.566899	0.570783	NA
ENSMUSG00000000628.10	Hk2	11550.9	-0.029536	0.0788725	-0.374477	0.708049	0.959126
ENSMUSG00000000631.20	Myo18a	11274.6	-0.145477	0.126898	-1.14641	0.251627	0.732465
ENSMUSG00000000632.13	Sez6	14.3557	-1.35016	0.520296	-2.59499	0.00945947	0.128912
ENSMUSG00000000673.8	Haao	3.16356	-1.12008	0.931405	-1.20257	0.229144	NA
ENSMUSG00000000682.7	Cd52	18.1759	-0.36068	0.471432	-0.765073	0.444228	0.86713
ENSMUSG00000000686.11	Abhd15	14.5162	-0.399198	0.493058	-0.809637	0.418149	0.856351
ENSMUSG00000000690.5	Hoxb6	54.2617	-0.302425	0.242039	-1.24949	0.211486	0.692647
ENSMUSG00000000693.10	Loxl3	173.558	0.218437	0.177642	1.22965	0.21883	0.697268
ENSMUSG00000000708.14	Kat2b	3581.83	-0.00107024	0.0708369	-0.0151085	0.987946	0.998578
ENSMUSG00000000711.2	Rab5b	4100.73	-0.00411951	0.0569706	-0.0723094	0.942356	0.992831
ENSMUSG00000000732.8	Icosl	84.0646	-0.305698	0.216202	-1.41395	0.157377	0.619518
ENSMUSG00000000738.18	Spg7	3623.58	-0.0797145	0.0841376	-0.94743	0.34342	0.808833
ENSMUSG00000000739.14	Sult5a1	69.0911	-0.0334083	0.187873	-0.177824	0.858861	0.983753
ENSMUSG00000000740.12	Rpl13	9584.24	-0.0260506	0.0892156	-0.291996	0.77029	0.972527
ENSMUSG00000000743.9	Chmp1a	1767.67	0.00108586	0.0682003	0.0159217	0.987297	0.998578
ENSMUSG00000000751.13	Rpa1	2671.44	-0.0948738	0.10626	-0.892847	0.371939	0.826579
ENSMUSG00000000753.15	Serpinf1	1874.48	-0.0248885	0.161482	-0.154125	0.877511	0.986042
ENSMUSG00000000759.14	Tubgcp3	539.081	-0.0127062	0.0830003	-0.153086	0.87833	0.986042
ENSMUSG00000000776.12	Polr3d	572.969	-0.0107103	0.0941357	-0.113775	0.909416	0.988929
ENSMUSG00000000782.15	Tcf7	19.1765	-1.30674	0.44578	-2.93135	0.00337491	0.0653272
ENSMUSG00000000787.12	Ddx3x	12381.4	0.120894	0.111407	1.08516	0.277852	0.755811
ENSMUSG00000000792.2	Slc5a5	4.41167	0.544458	0.760298	0.716112	0.473922	NA
ENSMUSG00000000794.9	Kcnn3	68.9989	-0.249143	0.27997	-0.889892	0.373524	0.828241
ENSMUSG00000000804.14	Usp32	678.741	0.0436758	0.100777	0.433392	0.66473	0.947508
ENSMUSG00000000805.18	Car4	246.186	0.132238	0.198725	0.66543	0.505776	0.890332
ENSMUSG00000000811.13	Txnrd3	196.078	0.158921	0.132644	1.19809	0.23088	0.708511
ENSMUSG00000000823.16	Zfp512b	837.251	-0.512458	0.11875	-4.31542	1.59298e-05	0.00103885
ENSMUSG00000000826.16	Dnajc5	1894.95	-0.0209722	0.0607419	-0.345268	0.729893	0.965923
ENSMUSG00000000827.18	Tpd52l2	1328.82	0.0775618	0.0614446	1.26231	0.206839	0.686769
ENSMUSG00000000838.17	Fmr1	436.703	-0.0496311	0.110938	-0.447377	0.654603	0.94329
ENSMUSG00000000869.12	Il4	22.2588	0.143719	0.35573	0.404012	0.686204	0.954515
ENSMUSG00000000876.11	Pxmp4	595.687	-0.0593626	0.103685	-0.572526	0.566965	0.915909
ENSMUSG00000000881.12	Dlg3	109.685	-0.370546	0.17425	-2.12652	0.0334601	0.287734
ENSMUSG00000000884.16	Gnb1l	71.8866	6.47846e-05	0.198837	0.000325819	0.99974	0.999937
ENSMUSG00000000889.8	Dbh	4.60295	-0.0240069	0.917886	-0.0261546	0.979134	NA
ENSMUSG00000000901.15	Mmp11	109.616	-0.808256	0.185721	-4.352	1.34901e-05	0.000915098
ENSMUSG00000000902.13	Smarcb1	439.02	0.176416	0.103349	1.707	0.0878219	0.476294
ENSMUSG00000000903.3	Vpreb3	3.47888	-0.528085	0.836197	-0.631532	0.527693	NA
ENSMUSG00000000915.15	Hip1r	529.133	0.347559	0.125866	2.76135	0.00575628	0.093053
ENSMUSG00000000916.15	Nsun5	283.847	-0.0992236	0.0957833	-1.03592	0.300241	0.775661
ENSMUSG00000000934.8	Top1mt	491.862	0.0237584	0.106933	0.222179	0.824174	0.978566
ENSMUSG00000000938.11	Hoxa10	567.158	-0.0167977	0.0924712	-0.181653	0.855855	0.983322
ENSMUSG00000000942.10	Hoxa4	115.04	0.109952	0.150831	0.728976	0.466016	0.878719
ENSMUSG00000000948.16	Gm38393	69.9746	-0.364699	0.352909	-1.03341	0.301414	0.776778
ENSMUSG00000000957.9	Mmp14	445.358	0.117102	0.122416	0.956594	0.338772	0.80484
ENSMUSG00000000958.9	Slc7a7	67.0333	0.361745	0.220449	1.64095	0.100808	0.508388
ENSMUSG00000000959.6	Oxa1l	1818.68	-0.0179058	0.0826436	-0.216663	0.828471	0.979222
ENSMUSG00000000976.13	Heatr6	626.059	0.0410934	0.0922284	0.445561	0.655914	0.943841
ENSMUSG00000001016.12	Ilf2	783.33	0.0387521	0.0805083	0.481343	0.630273	0.935893
ENSMUSG00000001017.15	Chtop	3381.89	-0.0374078	0.0494008	-0.757231	0.448912	0.868833
ENSMUSG00000001018.15	Snapin	2703.88	0.03554	0.0604852	0.587581	0.556813	0.911277
ENSMUSG00000001020.8	S100a4	86.8293	0.111896	0.253608	0.441218	0.659055	0.945224
ENSMUSG00000001025.8	S100a6	705.245	0.0537798	0.142529	0.377326	0.705931	0.95912
ENSMUSG00000001027.7	Scn4a	16356.3	-0.117762	0.108805	-1.08232	0.279111	0.756527
ENSMUSG00000001029.15	Icam2	183.705	0.000211346	0.188007	0.00112414	0.999103	0.999937
ENSMUSG00000001034.17	Mapk7	179.249	-0.0538177	0.141639	-0.379963	0.703973	0.958844
ENSMUSG00000001036.17	Epn2	1331.9	0.0778593	0.0693527	1.12266	0.261583	0.741234
ENSMUSG00000001039.12	B9d1	42.4683	-0.358679	0.302177	-1.18698	0.235235	0.712739
ENSMUSG00000001052.15	Sec24b	1087.09	0.0198158	0.0585921	0.338199	0.735213	0.968078
ENSMUSG00000001053.15	N4bp3	192.976	0.381265	0.214963	1.77363	0.0761238	0.446417
ENSMUSG00000001054.9	Rmnd5b	421.829	0.0563448	0.0965522	0.583568	0.559511	0.911446
ENSMUSG00000001056.3	Nhp2	459.64	0.00712839	0.129701	0.0549603	0.95617	0.994756
ENSMUSG00000001062.18	Vps9d1	718.465	0.0420882	0.0808414	0.520627	0.602626	0.927319
ENSMUSG00000001065.15	Zfp276	390.498	0.106123	0.127078	0.835103	0.40366	0.848121
ENSMUSG00000001082.12	Mfsd10	137.424	0.0505619	0.154073	0.328169	0.742784	0.968866
ENSMUSG00000001089.14	Luzp1	561.997	0.21842	0.129658	1.68458	0.0920695	0.486946
ENSMUSG00000001098.15	Kctd10	499.821	0.215964	0.106032	2.03679	0.0416716	0.322239
ENSMUSG00000001100.10	Poldip2	2862.92	-0.011774	0.0596108	-0.197515	0.843425	0.981115
ENSMUSG00000001105.15	Ift20	354.788	0.0481441	0.123314	0.390417	0.696228	0.956202
ENSMUSG00000001119.7	Col6a1	2562.68	0.315818	0.146153	2.16087	0.0307054	0.273969
ENSMUSG00000001120.15	Pcbp3	71.2396	-0.31093	0.17982	-1.72912	0.0837878	0.464995
ENSMUSG00000001123.15	Lgals9	297.708	0.411934	0.165576	2.48789	0.0128503	0.158234
ENSMUSG00000001127.12	Araf	2579.88	-0.0119568	0.0526224	-0.22722	0.820253	0.978146
ENSMUSG00000001128.7	Cfp	212.695	0.254445	0.132775	1.91636	0.0553197	0.376268
ENSMUSG00000001131.11	Timp1	36.9721	0.511384	0.403876	1.26619	0.205444	0.685854
ENSMUSG00000001134.9	Uxt	378.444	0.07619	0.12083	0.630554	0.528332	0.898774
ENSMUSG00000001138.13	Cnnm3	595.212	0.0144846	0.110187	0.131455	0.895415	0.987719
ENSMUSG00000001143.13	Lman2l	975.974	0.0727871	0.0793661	0.917105	0.359088	0.820584
ENSMUSG00000001150.6	Mcm3ap	1089.13	-0.0422982	0.0873641	-0.48416	0.628273	0.935521
ENSMUSG00000001151.9	Pcnt	3749.01	-0.0310399	0.10721	-0.289525	0.77218	0.972527
ENSMUSG00000001156.9	Mxd1	198.845	-0.17777	0.166805	-1.06574	0.286542	0.764166
ENSMUSG00000001157.13	Gmcl1	141.695	-0.0421371	0.179753	-0.234417	0.814662	0.977845
ENSMUSG00000001158.13	Snrnp27	1122.78	0.0137921	0.0786746	0.175305	0.86084	0.983798
ENSMUSG00000001166.17	Oas1c	8.57673	-1.4329	0.617341	-2.32109	0.0202818	0.212686
ENSMUSG00000001173.15	Ocrl	979.58	-0.151851	0.0785025	-1.93434	0.053071	0.36761
ENSMUSG00000001175.13	Calm1	24359	0.2508	0.0831026	3.01796	0.00254481	0.053189
ENSMUSG00000001211.14	Agpat3	5078.23	0.0634477	0.1403	0.452229	0.651104	0.942192
ENSMUSG00000001227.11	Sema6b	178.754	0.114168	0.16195	0.704957	0.480837	0.883461
ENSMUSG00000001228.14	Uhrf1	24.6137	1.28992	0.375554	3.43471	0.000593179	0.0182457
ENSMUSG00000001229.7	Dpp9	2559.78	0.0894887	0.125144	0.715089	0.474554	0.881455
ENSMUSG00000001240.13	Ramp2	523.543	0.298479	0.133758	2.23149	0.0256487	0.246448
ENSMUSG00000001247.16	Lsr	15.6101	0.662152	0.37094	1.78507	0.0742507	0.440891
ENSMUSG00000001248.14	Gramd1a	1265.97	-0.0441264	0.0922016	-0.478586	0.632234	0.936769
ENSMUSG00000001249.14	Hpn	203.711	-0.113991	0.173213	-0.6581	0.510474	0.892492
ENSMUSG00000001260.10	Gabrg1	4.71128	1.48737	0.814684	1.8257	0.0678953	NA
ENSMUSG00000001270.8	Ckb	312.033	-0.0556061	0.138886	-0.400371	0.688883	0.955184
ENSMUSG00000001280.12	Sp1	878.594	-0.398291	0.100625	-3.95817	7.55271e-05	0.00378716
ENSMUSG00000001281.9	Itgb7	38.9515	0.00736431	0.318462	0.0231246	0.981551	0.997941
ENSMUSG00000001285.12	Myg1	347.106	0.0971605	0.101906	0.953428	0.340373	0.806902
ENSMUSG00000001288.14	Rarg	457.374	-0.452743	0.153006	-2.95899	0.00308649	0.0613109
ENSMUSG00000001289.12	Pfdn5	1963.69	-0.0326981	0.0747595	-0.437377	0.661838	0.946211
ENSMUSG00000001300.16	Efnb2	378.377	-0.208416	0.174428	-1.19485	0.232145	0.709747
ENSMUSG00000001305.5	Rrp15	235.965	-0.0126346	0.122175	-0.103414	0.917634	0.990127
ENSMUSG00000001313.12	Rnd2	62.176	-0.00177551	0.239364	-0.00741761	0.994082	0.999132
ENSMUSG00000001323.17	Srr	572.062	-0.00318216	0.102514	-0.0310412	0.975237	0.997905
ENSMUSG00000001333.9	Sync	761.113	-0.0890316	0.0884008	-1.00714	0.31387	0.78212
ENSMUSG00000001334.9	Fndc5	2960.35	0.0735935	0.143479	0.51292	0.608007	0.929172
ENSMUSG00000001348.15	Acp5	44.678	-0.288683	0.435233	-0.663284	0.507149	0.890332
ENSMUSG00000001349.5	Cnn1	67.023	0.228162	0.337095	0.676847	0.498503	0.889335
ENSMUSG00000001366.14	Fbxo9	1641.01	-0.0459542	0.0775373	-0.592672	0.5534	0.909367
ENSMUSG00000001376.17	Vps50	1030.46	-0.0494019	0.0655176	-0.754025	0.450834	0.870338
ENSMUSG00000001380.6	Hars	794.787	0.0397162	0.0689054	0.576388	0.564353	0.914058
ENSMUSG00000001383.8	Zmat2	1289.24	-0.012259	0.0820645	-0.149382	0.881252	0.986042
ENSMUSG00000001403.13	Ube2c	6526.41	0.00839202	0.103893	0.0807757	0.93562	0.991705
ENSMUSG00000001415.10	Smg5	2844.81	-0.0148149	0.0876173	-0.169086	0.865729	0.984012
ENSMUSG00000001416.13	Cct3	2255.05	0.168559	0.0835474	2.01753	0.0436403	0.331061
ENSMUSG00000001418.13	Glmp	589.39	0.0120404	0.0953217	0.126313	0.899484	0.988167
ENSMUSG00000001419.17	Mef2d	9395.15	-0.0231553	0.102812	-0.22522	0.821808	0.978404
ENSMUSG00000001420.13	Tmem79	87.5439	-0.111564	0.159235	-0.700628	0.483535	0.885278
ENSMUSG00000001424.14	Snd1	1892.2	-0.0351438	0.0854185	-0.411431	0.680756	0.952709
ENSMUSG00000001435.14	Col18a1	418.742	0.12246	0.176291	0.694645	0.487278	0.886836
ENSMUSG00000001436.15	Slc19a1	154.129	-0.0893179	0.138755	-0.643711	0.519763	0.896764
ENSMUSG00000001440.5	Kpnb1	3513.81	0.00448512	0.0521381	0.0860238	0.931448	0.99095
ENSMUSG00000001441.13	Npepps	3249.52	0.004659	0.108271	0.0430309	0.965677	0.995929
ENSMUSG00000001444.2	Tbx21	20.0834	0.286128	0.415769	0.688191	0.491332	0.888734
ENSMUSG00000001445.10	Mrpl10	1043.89	0.0660958	0.0766733	0.862044	0.388663	0.83805
ENSMUSG00000001467.5	Cyp51	173.462	0.0510401	0.171458	0.297684	0.765945	0.972527
ENSMUSG00000001472.17	Tcf25	7425.67	0.0586707	0.067519	0.86895	0.384874	0.835094
ENSMUSG00000001473.6	Tubb6	694.617	0.303969	0.099451	3.05647	0.00223957	0.0486842
ENSMUSG00000001482.15	Def8	1315.4	0.0528143	0.0668197	0.7904	0.429294	0.861271
ENSMUSG00000001493.9	Meox1	115.684	-0.129386	0.22018	-0.58764	0.556774	0.911277
ENSMUSG00000001497.18	Pax9	4.25661	0.0782872	0.845867	0.0925526	0.926259	NA
ENSMUSG00000001506.10	Col1a1	5209.05	0.108907	0.408174	0.266815	0.789612	0.974667
ENSMUSG00000001507.16	Itga3	343.205	0.361598	0.133863	2.70124	0.00690805	0.105284
ENSMUSG00000001508.15	Sgca	5276.71	-0.0356285	0.068686	-0.518715	0.603959	0.92764
ENSMUSG00000001517.14	Foxm1	18.3903	1.02692	0.393033	2.61281	0.00898002	0.12543
ENSMUSG00000001518.12	Itfg2	424.267	-0.093913	0.0963077	-0.975135	0.329493	0.7965
ENSMUSG00000001520.12	Nrip2	123.827	0.0297513	0.189059	0.157365	0.874957	0.985831
ENSMUSG00000001521.12	Tulp3	362.86	-0.157452	0.11345	-1.38786	0.165179	0.633086
ENSMUSG00000001524.14	Gtf2h4	395.932	0.192448	0.106968	1.79912	0.0719991	0.43537
ENSMUSG00000001525.10	Tubb5	1647.14	0.151895	0.0785114	1.93469	0.0530285	0.36761
ENSMUSG00000001542.6	Ell2	1408.88	1.57042	0.286166	5.48778	4.0701e-08	6.51002e-06
ENSMUSG00000001552.14	Jup	3955.02	0.371109	0.093725	3.95956	7.50887e-05	0.00377806
ENSMUSG00000001555.10	Fkbp10	187.888	-0.0629281	0.134263	-0.468692	0.63929	0.93919
ENSMUSG00000001558.5	Klhl10	8.0361	0.255707	0.53603	0.477039	0.633334	0.937301
ENSMUSG00000001569.10	Nom1	660.577	-0.00105702	0.0918266	-0.0115111	0.990816	0.999084
ENSMUSG00000001576.14	Ergic1	1354.01	0.29481	0.0669167	4.40563	1.05477e-05	0.00073858
ENSMUSG00000001583.13	Tnk1	2.61558	-0.631393	1.10442	-0.571698	0.567527	NA
ENSMUSG00000001588.12	Acap1	12.5021	-0.486942	0.518354	-0.939401	0.347525	0.813532
ENSMUSG00000001604.14	Tcea3	7623.22	0.00248195	0.0790887	0.0313819	0.974965	0.997905
ENSMUSG00000001627.11	Ifrd1	2054.72	-0.0627749	0.132161	-0.47499	0.634794	0.937902
ENSMUSG00000001630.13	Stk38l	553.423	-0.0974478	0.104678	-0.930928	0.351891	0.815728
ENSMUSG00000001632.16	Brpf1	631.175	-0.253462	0.0916642	-2.76511	0.00569035	0.0924758
ENSMUSG00000001642.18	Akr1b3	5071.02	-0.0119315	0.0887703	-0.134409	0.893079	0.986995
ENSMUSG00000001656.3	Hoxc11	305.004	-0.284286	0.129578	-2.19393	0.0282403	0.261017
ENSMUSG00000001657.7	Hoxc8	47.7321	-0.161561	0.251627	-0.642066	0.520831	0.896937
ENSMUSG00000001661.5	Hoxc6	169.575	0.0966157	0.177225	0.545158	0.585645	0.920923
ENSMUSG00000001663.10	Gstt1	158.114	-0.394359	0.131903	-2.98976	0.00279201	0.0568121
ENSMUSG00000001665.10	Gstt3	101.485	-0.629746	0.233621	-2.69559	0.00702637	0.106659
ENSMUSG00000001666.8	Ddt	380.487	0.110356	0.13145	0.839524	0.401175	0.847217
ENSMUSG00000001674.11	Ddx18	596.898	-0.100637	0.0772745	-1.30234	0.192801	0.670989
ENSMUSG00000001687.15	Ubl3	4484.5	0.164962	0.111579	1.47843	0.139292	0.59219
ENSMUSG00000001700.9	Gramd3	356.825	0.0785419	0.121027	0.648961	0.516364	0.895302
ENSMUSG00000001707.7	Eef1e1	362.041	0.143488	0.127536	1.12508	0.260555	0.740987
ENSMUSG00000001729.14	Akt1	2016.57	0.0137717	0.0887581	0.15516	0.876695	0.986042
ENSMUSG00000001739.14	Cldn15	74.8612	0.526882	0.239416	2.20069	0.0277578	0.258323
ENSMUSG00000001741.12	Il16	137.072	-0.102405	0.179629	-0.570094	0.568614	0.916111
ENSMUSG00000001750.15	Tcirg1	331.896	-0.148505	0.147427	-1.00731	0.313785	0.78212
ENSMUSG00000001751.9	Naglu	176.125	-0.0626592	0.167465	-0.374163	0.708283	0.959212
ENSMUSG00000001755.12	Coasy	333.567	0.0511121	0.103241	0.495078	0.620545	0.933205
ENSMUSG00000001761.7	Smo	202.151	-0.0333119	0.189576	-0.175718	0.860515	0.983798
ENSMUSG00000001763.14	Tspan33	74.6066	-0.0892081	0.241346	-0.369628	0.71166	0.960214
ENSMUSG00000001767.5	Crnkl1	635.68	-0.0604054	0.0801503	-0.753651	0.451059	0.870494
ENSMUSG00000001768.15	Rin2	450.809	-0.440845	0.134733	-3.27198	0.00106799	0.0280573
ENSMUSG00000001773.14	Folh1	3.377	-0.657188	1.09309	-0.60122	0.547693	NA
ENSMUSG00000001774.8	Chordc1	2235.7	0.185742	0.0748534	2.48141	0.0130862	0.159076
ENSMUSG00000001783.3	Rtcb	1305.31	0.013957	0.0760039	0.183635	0.854299	0.983322
ENSMUSG00000001785.12	Pwp1	840.301	0.00825614	0.0943299	0.087524	0.930255	0.990561
ENSMUSG00000001786.14	Fbxo7	308.502	-0.0399305	0.112471	-0.35503	0.722567	0.963409
ENSMUSG00000001794.13	Capns1	5017.9	0.0231243	0.0481552	0.480203	0.631083	0.936229
ENSMUSG00000001802.16	Lrp3	363.866	-0.102656	0.097514	-1.05274	0.292462	0.768253
ENSMUSG00000001827.12	Folr1	3.42561	0.846136	1.05475	0.802216	0.422428	NA
ENSMUSG00000001829.17	Clpb	2566.44	0.043397	0.072619	0.597599	0.550108	0.908004
ENSMUSG00000001833.17	2020-09-07	3554.17	0.0536555	0.063177	0.849288	0.395721	0.844283
ENSMUSG00000001844.10	Zdhhc4	775.732	-0.000637049	0.0742379	-0.00858118	0.993153	0.999132
ENSMUSG00000001847.14	Rac1	6030.87	0.00532401	0.0622813	0.0854833	0.931877	0.991102
ENSMUSG00000001855.15	Nup214	729.707	-0.145777	0.10581	-1.37772	0.16829	0.636271
ENSMUSG00000001864.13	Aif1l	129.431	-0.169952	0.191296	-0.888424	0.374313	0.828791
ENSMUSG00000001865.2	Cpa3	51.8287	-0.0417147	0.477221	-0.0874116	0.930344	0.990581
ENSMUSG00000001870.15	Ltbp1	460.945	0.0503284	0.133043	0.378287	0.705218	0.958871
ENSMUSG00000001891.16	Ugp2	25035.3	-0.055104	0.103843	-0.530647	0.595664	0.926017
ENSMUSG00000001909.15	Trmt1	1549.89	-0.00437912	0.0796613	-0.0549717	0.956161	0.994756
ENSMUSG00000001910.4	Nacc1	1067.02	0.288872	0.0901707	3.20361	0.00135714	0.0344832
ENSMUSG00000001911.16	Nfix	13296.1	0.0503627	0.174206	0.289099	0.772506	0.972527
ENSMUSG00000001918.17	Slc1a5	841.264	-0.347522	0.196201	-1.77125	0.0765187	0.447147
ENSMUSG00000001924.15	Uba1	6411.08	-0.0300642	0.0494815	-0.607585	0.543462	0.905473
ENSMUSG00000001930.17	Vwf	1253.01	0.0508055	0.121451	0.418322	0.675712	0.951111
ENSMUSG00000001942.8	Siae	249.416	0.208399	0.128152	1.62618	0.103911	0.514333
ENSMUSG00000001943.8	Vsig2	160.253	0.107947	0.138326	0.780383	0.435165	0.862264
ENSMUSG00000001946.14	Esam	1036.96	0.348855	0.127094	2.74486	0.00605361	0.0958172
ENSMUSG00000001948.10	Spa17	109.325	0.0639868	0.171665	0.372742	0.709341	0.959539
ENSMUSG00000001962.8	Fam50a	582.349	-0.116752	0.0906903	-1.28737	0.197965	0.677114
ENSMUSG00000001964.14	Emd	761.516	0.168551	0.0828414	2.03462	0.0418894	0.323265
ENSMUSG00000001983.7	Taco1	1338.88	0.0860162	0.107532	0.799913	0.423761	0.85878
ENSMUSG00000001985.9	Grik3	11.7255	-0.347822	0.62978	-0.552292	0.580749	0.918959
ENSMUSG00000001986.16	Gria3	37.4632	-0.0116092	0.31559	-0.0367857	0.970656	0.997033
ENSMUSG00000001988.9	Npas1	16.3826	0.255798	0.450991	0.567189	0.570585	0.917174
ENSMUSG00000001995.9	Sipa1l2	356.219	0.197053	0.146081	1.34893	0.177358	0.649553
ENSMUSG00000001998.15	Ap4e1	450.961	-0.234852	0.102787	-2.28484	0.0223222	0.226348
ENSMUSG00000001999.15	Blvra	266.257	0.0634479	0.113785	0.557611	0.57711	0.918525
ENSMUSG00000002006.12	Pdzd4	47.2226	-0.156059	0.26633	-0.585962	0.557901	0.911277
ENSMUSG00000002007.5	Srpk3	1456.04	0.00810089	0.0851987	0.0950822	0.92425	0.990525
ENSMUSG00000002010.17	Idh3g	10292.4	-0.0117985	0.0608737	-0.19382	0.846317	0.98176
ENSMUSG00000002012.13	Pnck	216.86	-0.0437505	0.149721	-0.292213	0.770124	0.972527
ENSMUSG00000002014.12	Ssr4	1096	0.0307336	0.0828559	0.370929	0.710691	0.960197
ENSMUSG00000002015.5	Bcap31	1215.17	0.146443	0.0683774	2.14169	0.0322187	0.281658
ENSMUSG00000002017.9	Fam98a	1560.38	0.0134169	0.0750042	0.178882	0.85803	0.983621
ENSMUSG00000002020.15	Ltbp2	48.982	-0.443664	0.626182	-0.708523	0.478621	0.88278
ENSMUSG00000002028.13	Kmt2a	1079.54	-0.0184644	0.132729	-0.139113	0.889361	0.986561
ENSMUSG00000002031.12	Ift46	371.029	-0.154452	0.0906061	-1.70465	0.0882595	0.47718
ENSMUSG00000002032.17	Tmem25	302.267	0.251256	0.130688	1.92256	0.0545347	0.373436
ENSMUSG00000002043.17	Trappc6a	60.3028	0.0156866	0.210445	0.0745403	0.94058	0.992831
ENSMUSG00000002052.6	Supt6	2145.03	-0.112302	0.0628167	-1.78777	0.073813	0.440213
ENSMUSG00000002055.9	Spag5	107.998	-0.0274636	0.234995	-0.116869	0.906964	0.988617
ENSMUSG00000002058.13	Unc119	96.8076	0.240429	0.229514	1.04755	0.294844	0.770431
ENSMUSG00000002059.18	Rab34	115.145	-0.419536	0.190814	-2.19867	0.0279016	0.258988
ENSMUSG00000002064.10	Sdf2	939.652	0.0706159	0.0720638	0.979907	0.327132	0.794434
ENSMUSG00000002068.16	Ccne1	4.3629	1.07381	0.853776	1.25772	0.208494	NA
ENSMUSG00000002076.11	Hsf2bp	12.326	0.420751	0.538333	0.781581	0.434461	0.861678
ENSMUSG00000002083.13	Bbc3	56.4641	-0.0232211	0.262408	-0.0884923	0.929485	0.990561
ENSMUSG00000002102.15	Psmc3	5344.35	-0.00601942	0.0677998	-0.0887823	0.929255	0.990561
ENSMUSG00000002103.15	Acp2	844.608	-0.0116126	0.0867131	-0.13392	0.893466	0.987002
ENSMUSG00000002104.11	Rapsn	896.236	0.138136	0.0830274	1.66374	0.0961649	0.497693
ENSMUSG00000002105.15	Slc39a13	985.978	0.00399081	0.0949416	0.0420344	0.966471	0.995929
ENSMUSG00000002107.18	Celf2	3106.5	-0.0574007	0.0925806	-0.620008	0.535252	0.901481
ENSMUSG00000002108.10	Nr1h3	604.232	0.00987136	0.113466	0.0869982	0.930673	0.990607
ENSMUSG00000002109.14	Ddb2	138.637	0.0278028	0.190614	0.14586	0.884032	0.986223
ENSMUSG00000002111.8	Spi1	51.5442	-0.225186	0.312054	-0.721626	0.470525	0.880375
ENSMUSG00000002129.11	Sf3a1	797.022	0.134416	0.08252	1.62889	0.103335	0.513572
ENSMUSG00000002147.18	Stat6	906.814	0.154257	0.0982698	1.56973	0.116477	0.541057
ENSMUSG00000002204.9	Napsa	18.1686	-0.716641	0.490061	-1.46235	0.143645	0.598169
ENSMUSG00000002205.16	Vrk3	593.488	0.0754134	0.114436	0.659	0.509896	0.892298
ENSMUSG00000002210.11	Smg9	617.426	-0.00463083	0.104791	-0.0441912	0.964752	0.995929
ENSMUSG00000002221.11	Paxip1	407.818	-0.119929	0.127131	-0.943348	0.345503	0.811569
ENSMUSG00000002222.14	Rmnd5a	8397.77	-0.0448175	0.0783169	-0.572258	0.567147	0.915914
ENSMUSG00000002227.15	Mov10	74.5704	-0.150814	0.222705	-0.677189	0.498286	0.889335
ENSMUSG00000002228.7	Ppm1j	1245.3	-0.128575	0.130106	-0.988234	0.323038	0.7912
ENSMUSG00000002233.13	Rhoc	560.981	0.223439	0.118461	1.88619	0.0592696	0.390886
ENSMUSG00000002249.18	Tead3	384.248	0.0948451	0.117967	0.803996	0.421399	0.858221
ENSMUSG00000002250.15	Ppard	1136.15	0.315887	0.13935	2.26687	0.0233982	0.233047
ENSMUSG00000002257.7	Def6	53.1923	0.158515	0.273821	0.578901	0.562656	0.913362
ENSMUSG00000002265.16	Peg3	527.526	0.415457	0.162954	2.54954	0.0107865	0.141537
ENSMUSG00000002266.17	Zim1	164.604	0.163384	0.162219	1.00718	0.313848	0.78212
ENSMUSG00000002274.12	Metrn	475.548	-0.0188768	0.124854	-0.151191	0.879825	0.986042
ENSMUSG00000002279.18	Lmf1	359.57	0.0726739	0.109511	0.663624	0.506931	0.890332
ENSMUSG00000002280.10	Narfl	1020	0.0991233	0.0890601	1.11299	0.265711	0.745363
ENSMUSG00000002289.15	Angptl4	324.227	2.19025	0.732164	2.99147	0.00277634	0.0567023
ENSMUSG00000002297.15	Dbf4	22.5972	0.31123	0.343608	0.905771	0.365057	0.823845
ENSMUSG00000002307.15	Daxx	535.16	-0.22196	0.0920525	-2.41123	0.0158989	0.181097
ENSMUSG00000002308.15	Cd320	317.642	0.119354	0.118217	1.00962	0.312678	0.782112
ENSMUSG00000002319.15	Ipo4	2376.54	-0.0083813	0.0744733	-0.112541	0.910394	0.989282
ENSMUSG00000002320.15	Tm9sf1	448.148	-0.0211116	0.0868749	-0.243012	0.807996	0.977386
ENSMUSG00000002325.14	Irf9	249.119	0.2479	0.128416	1.93045	0.0535514	0.36987
ENSMUSG00000002326.5	Gmpr2	142.346	-0.042169	0.133838	-0.315074	0.752705	0.97038
ENSMUSG00000002329.6	Mdp1	554.665	0.301737	0.0829525	3.63747	0.000275328	0.0104329
ENSMUSG00000002332.15	Dhrs1	815.362	0.00178761	0.0781764	0.0228664	0.981757	0.997941
ENSMUSG00000002342.17	Tmem161a	1811.16	-0.0351939	0.07521	-0.467941	0.639826	0.939265
ENSMUSG00000002343.11	Armc6	403.042	0.100831	0.100994	0.998379	0.318095	0.786056
ENSMUSG00000002345.17	Borcs8	271.468	-0.108226	0.10201	-1.06094	0.288719	0.766659
ENSMUSG00000002346.16	Slc25a42	1728.24	-0.149878	0.0963484	-1.55558	0.119807	0.549823
ENSMUSG00000002365.9	Snx9	1067.47	0.0599326	0.0854778	0.701148	0.48321	0.885124
ENSMUSG00000002372.8	Ranbp3	1585.59	0.0883404	0.0939227	0.940565	0.346928	0.812925
ENSMUSG00000002379.6	Ndufa11	3640.71	0.037147	0.0908977	0.408668	0.682783	0.953902
ENSMUSG00000002393.14	Nr2f6	669.689	0.0320503	0.122609	0.261402	0.793782	0.974985
ENSMUSG00000002395.14	Use1	1261.79	0.0669559	0.0769542	0.870075	0.38426	0.83485
ENSMUSG00000002396.8	Ocel1	302.838	-0.0766427	0.109942	-0.697122	0.485726	0.886058
ENSMUSG00000002409.18	Dyrk1b	2130.51	-0.0537243	0.0857052	-0.62685	0.530758	0.899795
ENSMUSG00000002413.15	Braf	409.4	0.0202874	0.131787	0.153941	0.877656	0.986042
ENSMUSG00000002416.13	Ndufb2	2534.58	-0.0667625	0.0842555	-0.792382	0.428138	0.860237
ENSMUSG00000002428.12	Hltf	191.261	0.118974	0.127813	0.930846	0.351933	0.815728
ENSMUSG00000002455.14	Prpf6	1366.14	-0.0394687	0.0703703	-0.560872	0.574885	0.918372
ENSMUSG00000002458.13	Rgs19	68.9997	0.15106	0.197202	0.766016	0.443667	0.866449
ENSMUSG00000002475.15	Abhd3	18.7856	-0.423929	0.355136	-1.19371	0.232592	0.710113
ENSMUSG00000002477.4	Snrpd1	233.916	0.101355	0.127353	0.79586	0.426114	0.860169
ENSMUSG00000002486.15	Tchp	157.914	-0.145567	0.13405	-1.08592	0.277516	0.755574
ENSMUSG00000002489.15	Tiam1	116.683	0.0735754	0.229596	0.320455	0.748623	0.969787
ENSMUSG00000002496.9	Tsc2	3959.65	0.0290109	0.0584735	0.496139	0.619797	0.933102
ENSMUSG00000002500.15	Rpl3l	15054.1	-0.0423856	0.0830748	-0.51021	0.609904	0.929247
ENSMUSG00000002504.14	Slc9a3r2	1577.9	0.456695	0.114807	3.97793	6.95186e-05	0.00358079
ENSMUSG00000002524.15	Puf60	1745.58	0.0470315	0.0674125	0.697668	0.485385	0.886058
ENSMUSG00000002546.16	Golga2	3043.02	-0.031006	0.0566521	-0.547306	0.584169	0.920277
ENSMUSG00000002550.16	Uck1	346.116	0.0338851	0.094962	0.356828	0.721221	0.96252
ENSMUSG00000002565.16	Scin	104.009	-0.127658	0.293918	-0.434332	0.664047	0.947508
ENSMUSG00000002578.15	Ikzf4	11.9098	-0.0538923	0.498394	-0.108132	0.913891	0.989843
ENSMUSG00000002580.7	Mien1	429.065	0.0900383	0.103211	0.872369	0.383007	0.83392
ENSMUSG00000002588.12	Pon1	7.33923	-0.422543	0.692208	-0.610428	0.541578	0.904894
ENSMUSG00000002602.16	Axl	1474.84	0.0943504	0.153404	0.615044	0.538526	0.90319
ENSMUSG00000002603.15	Tgfb1	214.613	0.481133	0.227869	2.11144	0.0347343	0.292727
ENSMUSG00000002608.8	Ccdc97	1696.45	0.00225391	0.0550952	0.0409094	0.967368	0.996162
ENSMUSG00000002617.14	Zfp40	54.9541	-0.265899	0.2574	-1.03302	0.301596	0.776778
ENSMUSG00000002625.9	Akap8l	1289.27	-0.200453	0.0848882	-2.36138	0.018207	0.198178
ENSMUSG00000002635.11	Pdcd2l	472.002	-0.0565505	0.0954828	-0.592259	0.553677	0.909374
ENSMUSG00000002658.9	Gtf2f1	624.67	0.059737	0.0902029	0.662251	0.50781	0.890609
ENSMUSG00000002660.7	Clpp	784.529	-0.0391604	0.0790462	-0.495411	0.62031	0.933149
ENSMUSG00000002661.14	Alkbh7	332.385	0.0468984	0.120229	0.390075	0.696481	0.956442
ENSMUSG00000002668.7	Dennd1c	24.796	0.278973	0.394942	0.706365	0.479961	0.88278
ENSMUSG00000002679.14	Med6	200.144	0.065553	0.135393	0.48417	0.628265	0.935521
ENSMUSG00000002688.7	Prkd1	82.5314	0.162724	0.244634	0.665175	0.505939	0.890332
ENSMUSG00000002699.13	Lcp2	22.3505	0.656561	0.405662	1.61849	0.105556	0.517781
ENSMUSG00000002718.14	Cse1l	2912.31	-0.0377109	0.0564793	-0.667694	0.504329	0.890332
ENSMUSG00000002728.14	Naa20	1137.16	0.105422	0.102467	1.02884	0.303557	0.777827
ENSMUSG00000002731.6	Prkra	78.0462	0.277615	0.226331	1.22659	0.219976	0.697685
ENSMUSG00000002732.14	Fkbp7	88.3302	0.0631657	0.208814	0.302498	0.762273	0.971745
ENSMUSG00000002733.8	Plekha3	317.344	0.31326	0.117532	2.66533	0.0076913	0.113136
ENSMUSG00000002741.9	Ykt6	1514.57	0.0697282	0.0556806	1.25229	0.210464	0.692647
ENSMUSG00000002748.7	Baz1b	2726.9	-0.189794	0.081503	-2.32867	0.0198764	0.21003
ENSMUSG00000002763.16	Pex6	1262.6	0.0154926	0.0967926	0.160059	0.872834	0.984831
ENSMUSG00000002767.13	Mrpl2	1490.5	0.0103972	0.0844588	0.123104	0.902025	0.988617
ENSMUSG00000002768.7	Mea1	424.254	0.0757562	0.106494	0.711366	0.476857	0.881856
ENSMUSG00000002769.8	Gnmt	43.3193	0.0484403	0.246754	0.19631	0.844367	0.981575
ENSMUSG00000002771.12	Grin2d	16.1245	0.187291	0.592282	0.316219	0.751836	0.970315
ENSMUSG00000002778.14	Kdelr1	1477.44	-0.00593167	0.0820605	-0.0722841	0.942376	0.992831
ENSMUSG00000002781.19	Tmem143	2274.44	-0.00161238	0.07283	-0.0221389	0.982337	0.997941
ENSMUSG00000002797.9	Ggct	235.658	0.0629409	0.112247	0.560738	0.574976	0.918372
ENSMUSG00000002799.5	Jag2	1394.78	0.173162	0.123691	1.39996	0.161526	0.626955
ENSMUSG00000002803.13	Btbd6	664.245	0.215805	0.0862173	2.50304	0.0123132	0.154565
ENSMUSG00000002804.3	Nudt14	130.397	0.157537	0.18179	0.866587	0.386168	0.836111
ENSMUSG00000002808.6	Epdr1	4919.14	-0.0471472	0.052493	-0.898161	0.3691	0.826101
ENSMUSG00000002812.4	Flii	4302.33	0.0104646	0.0468949	0.223149	0.823419	0.978566
ENSMUSG00000002814.15	Top3a	242.508	-0.646869	0.153101	-4.22512	2.38811e-05	0.00146912
ENSMUSG00000002820.6	Atg4d	1656.68	0.0941565	0.0752122	1.25188	0.210614	0.692647
ENSMUSG00000002825.7	Qtrt1	183.249	-0.127384	0.130548	-0.975769	0.329179	0.796372
ENSMUSG00000002831.13	Plin4	14125.7	0.296804	0.174819	1.69777	0.0895505	0.48082
ENSMUSG00000002833.10	Hdgfrp2	1054.39	0.0418651	0.0740533	0.565338	0.571844	0.917736
ENSMUSG00000002835.8	Chaf1a	47.6166	-0.29309	0.238794	-1.22738	0.219681	0.697606
ENSMUSG00000002844.8	Adprh	886.994	0.126439	0.0881748	1.43396	0.151583	0.613232
ENSMUSG00000002845.14	Tmem39a	388.975	0.120067	0.0936492	1.2821	0.199809	0.678912
ENSMUSG00000002846.9	Timmdc1	1036.37	0.126077	0.0885444	1.42389	0.154478	0.615927
ENSMUSG00000002847.6	Pla1a	159.203	0.193103	0.189853	1.01711	0.309099	0.78039
ENSMUSG00000002870.8	Mcm2	341.383	0.015035	0.124967	0.120312	0.904236	0.988617
ENSMUSG00000002871.14	Tpra1	916.942	-0.158766	0.11787	-1.34695	0.177996	0.650626
ENSMUSG00000002881.14	Nab1	413.975	0.00716018	0.187161	0.0382568	0.969483	0.996502
ENSMUSG00000002885.14	Adgre5	930.507	0.0892104	0.0981	0.909382	0.363148	0.823097
ENSMUSG00000002897.5	Il17ra	98.3536	0.183434	0.171216	1.07136	0.284008	0.762888
ENSMUSG00000002900.15	Lamb1	844.109	-0.100815	0.147321	-0.684323	0.493771	0.889335
ENSMUSG00000002908.17	Kcnn1	840.284	-0.0222846	0.0958266	-0.232551	0.81611	0.978069
ENSMUSG00000002910.11	Arrdc2	3984.85	1.88058	0.563608	3.33668	0.000847862	0.0238579
ENSMUSG00000002944.15	Cd36	12011.9	-0.0871421	0.199801	-0.436144	0.662732	0.946755
ENSMUSG00000002948.19	Map2k7	2168.94	-0.05983	0.0586674	-1.01982	0.307815	0.779834
ENSMUSG00000002949.15	Timm44	1819.33	-0.00787993	0.0614326	-0.128269	0.897936	0.988167
ENSMUSG00000002957.11	Ap2a2	2804.4	0.0368419	0.0659946	0.558256	0.57667	0.918525
ENSMUSG00000002963.17	Pnkp	718.303	0.00849433	0.131708	0.0644938	0.948577	0.99415
ENSMUSG00000002968.8	Med25	3209.75	0.048989	0.0859286	0.570112	0.568602	0.916111
ENSMUSG00000002980.14	Bcam	1815.05	-0.0703324	0.134888	-0.521415	0.602078	0.927319
ENSMUSG00000002981.10	Clptm1	2499.22	0.0147842	0.0683632	0.216259	0.828786	0.979222
ENSMUSG00000002983.17	Relb	308.122	0.296555	0.132373	2.2403	0.0250714	0.243737
ENSMUSG00000002984.17	Tomm40	1219.62	0.0205098	0.100156	0.204778	0.837746	0.980616
ENSMUSG00000002985.16	Apoe	2550.39	-0.166059	0.126973	-1.30783	0.190932	0.668021
ENSMUSG00000002996.17	Hbp1	3453.9	0.0431956	0.0717853	0.601733	0.547352	0.906702
ENSMUSG00000002997.15	Prkar2b	104.467	-0.378487	0.593975	-0.63721	0.523988	0.898646
ENSMUSG00000003031.14	Cdkn1b	1340.17	-0.0752156	0.0883303	-0.851526	0.394477	0.842812
ENSMUSG00000003032.8	Klf4	796.463	1.23402	0.319004	3.86837	0.000109566	0.00506939
ENSMUSG00000003033.15	Ap1m1	847.085	0.112526	0.0906272	1.24163	0.214371	0.694551
ENSMUSG00000003037.16	Rab8a	322.223	-0.123123	0.102861	-1.19699	0.23131	0.708511
ENSMUSG00000003038.15	Hmgn2	797.193	-0.066219	0.0987292	-0.670713	0.502403	0.889335
ENSMUSG00000003039.9	Fam32a	365.391	-0.0667036	0.0982705	-0.678775	0.497281	0.889335
ENSMUSG00000003051.13	Elf3	23.8011	0.721919	0.400209	1.80386	0.071254	0.432736
ENSMUSG00000003062.12	Stard3nl	150.366	0.266683	0.139489	1.91186	0.0558943	0.379031
ENSMUSG00000003068.16	Stk11	4688.17	0.132047	0.0669143	1.97337	0.0484532	0.351263
ENSMUSG00000003070.6	Efna2	14.0418	0.564063	0.449088	1.25602	0.209109	0.69098
ENSMUSG00000003072.15	Atp5d	9493.03	0.015012	0.0946598	0.158588	0.873993	0.985187
ENSMUSG00000003099.11	Ppp5c	2241.37	0.0168712	0.06557	0.2573	0.796947	0.974985
ENSMUSG00000003119.14	Cdk12	402.595	-0.0644231	0.131786	-0.488845	0.624951	0.934843
ENSMUSG00000003123.15	Lipe	1219.37	-0.0213839	0.180936	-0.118185	0.905921	0.988617
ENSMUSG00000003131.7	Pafah1b2	727.667	0.0394183	0.0984287	0.400476	0.688806	0.955184
ENSMUSG00000003134.10	Tbc1d8	596.255	0.125165	0.105806	1.18297	0.236822	0.71541
ENSMUSG00000003135.15	Cnot11	1120.13	0.0256521	0.0718451	0.357048	0.721056	0.96252
ENSMUSG00000003153.10	Slc2a3	101.019	0.230318	0.169475	1.35901	0.174143	0.645549
ENSMUSG00000003154.15	Foxj2	1506.39	0.0389294	0.0837143	0.465027	0.641912	0.939441
ENSMUSG00000003161.15	Sri	370.888	0.119206	0.163692	0.728233	0.466471	0.879186
ENSMUSG00000003166.19	Dgcr2	744.47	0.027821	0.0926139	0.300398	0.763873	0.972152
ENSMUSG00000003184.15	Irf3	692.806	-0.0458712	0.0968671	-0.473548	0.635822	0.937921
ENSMUSG00000003190.12	Bcl2l12	246.17	-0.217578	0.14088	-1.54442	0.122487	0.554465
ENSMUSG00000003198.9	Zfp959	121.533	0.229995	0.174417	1.31865	0.187287	0.662935
ENSMUSG00000003199.16	Mpnd	992.812	0.140367	0.0931648	1.50666	0.131899	0.575852
ENSMUSG00000003200.9	Sh3gl1	424.688	0.0840094	0.105566	0.795796	0.42615	0.860169
ENSMUSG00000003206.6	Ebi3	8.35004	-0.151033	0.5778	-0.261394	0.793789	0.974985
ENSMUSG00000003208.8	Ccdc94	151.851	-0.194896	0.133616	-1.45863	0.144667	0.600511
ENSMUSG00000003226.6	Ranbp2	2477.48	-0.0827715	0.0830158	-0.997057	0.318737	0.786755
ENSMUSG00000003227.4	Edar	9.25673	0.417114	0.615628	0.677542	0.498062	0.889335
ENSMUSG00000003228.8	Grk5	153.971	0.298722	0.185729	1.60838	0.107752	0.521206
ENSMUSG00000003233.11	Dvl3	954.096	0.0216221	0.0895994	0.24132	0.809307	0.977739
ENSMUSG00000003234.15	Abcf3	1831.97	-0.0742027	0.0769429	-0.964387	0.334852	0.800768
ENSMUSG00000003235.12	Eif2b5	2060.44	0.0271751	0.0603569	0.450241	0.652537	0.94225
ENSMUSG00000003269.16	Cyth2	541.673	-0.0424835	0.0816356	-0.520404	0.602782	0.927319
ENSMUSG00000003273.14	Car11	227.893	-0.253021	0.150282	-1.68364	0.0922507	0.487198
ENSMUSG00000003279.16	Dlgap1	10.415	-0.688407	0.519316	-1.3256	0.184971	0.660331
ENSMUSG00000003282.9	Plag1	21.0613	-0.75349	0.41887	-1.79886	0.0720403	0.43537
ENSMUSG00000003283.14	Hck	8.31833	-0.0635204	0.551814	-0.115112	0.908356	0.988792
ENSMUSG00000003299.10	Mrpl4	1557.78	0.0323692	0.0825012	0.392348	0.694801	0.955986
ENSMUSG00000003308.15	Keap1	2461.03	-0.0439649	0.0711852	-0.617613	0.536831	0.9023
ENSMUSG00000003316.14	Glg1	1857.05	-0.0662162	0.0871749	-0.75958	0.447506	0.868094
ENSMUSG00000003344.14	Btbd2	1274.86	0.0192377	0.0676251	0.284475	0.776046	0.972829
ENSMUSG00000003345.15	Csnk1g2	3448.12	-0.00935326	0.0690258	-0.135504	0.892214	0.986683
ENSMUSG00000003346.14	Abhd17a	1978.82	-0.0810116	0.104182	-0.777596	0.436807	0.863889
ENSMUSG00000003348.9	Mob3a	55.8733	0.0642498	0.219506	0.292702	0.76975	0.972527
ENSMUSG00000003352.13	Cacnb3	79.87	0.0324465	0.20191	0.160698	0.872332	0.984748
ENSMUSG00000003355.6	Fkbp11	14.48	0.0374922	0.452582	0.0828408	0.933978	0.991477
ENSMUSG00000003360.14	Ddx23	2767.29	0.00666004	0.0657707	0.101261	0.919343	0.990127
ENSMUSG00000003363.15	Pld3	519.844	0.0937811	0.109366	0.857497	0.39117	0.840609
ENSMUSG00000003378.9	Grik5	140.012	0.060987	0.163246	0.373589	0.70871	0.959422
ENSMUSG00000003379.7	Cd79a	6.47673	-1.64461	0.733152	-2.24321	0.0248832	NA
ENSMUSG00000003380.11	Rabac1	3191.91	-0.0773794	0.0780018	-0.99202	0.321188	0.789461
ENSMUSG00000003382.18	Etv3	525.114	-0.153933	0.0901099	-1.70828	0.0875844	0.475829
ENSMUSG00000003402.14	Prkcsh	832.585	0.19366	0.0807155	2.3993	0.0164266	0.185978
ENSMUSG00000003411.10	Rab3b	7.28363	-0.66352	0.602285	-1.10167	0.270605	0.749956
ENSMUSG00000003418.11	St8sia6	95.158	0.653556	0.221997	2.94398	0.00324018	0.0636122
ENSMUSG00000003420.8	Fcgrt	1304.11	-0.087682	0.0694272	-1.26293	0.206613	0.686571
ENSMUSG00000003421.13	Nosip	849.321	-0.093635	0.0733888	-1.27588	0.201999	0.682139
ENSMUSG00000003423.15	Pih1d1	784.059	0.0318909	0.0811597	0.39294	0.694364	0.955986
ENSMUSG00000003429.11	Rps11	4214.46	0.0640081	0.0777886	0.822847	0.410595	0.853321
ENSMUSG00000003435.9	Supt5	2825.46	-0.142	0.0977236	-1.45308	0.146202	0.603026
ENSMUSG00000003437.14	Paf1	1132.76	0.112943	0.0931756	1.21215	0.225455	0.703923
ENSMUSG00000003438.17	Timm50	1325.85	-0.041523	0.0876796	-0.473576	0.635802	0.937921
ENSMUSG00000003444.8	Med29	523.464	0.0809498	0.0920569	0.879345	0.379214	0.832114
ENSMUSG00000003452.15	Bicd1	35.4303	0.334603	0.289739	1.15484	0.248155	0.728297
ENSMUSG00000003458.12	Ncstn	1314.73	-0.0246916	0.0706798	-0.349345	0.726831	0.965361
ENSMUSG00000003464.13	Pex19	2979.6	-0.0372181	0.0619398	-0.600875	0.547923	0.906741
ENSMUSG00000003469.9	Phyhip	10.6787	-0.16804	0.649541	-0.258706	0.795862	0.974985
ENSMUSG00000003476.16	Crhr2	1182.14	-0.15625	0.109031	-1.43307	0.151837	0.613757
ENSMUSG00000003477.5	Inmt	350.369	-0.706237	0.226375	-3.11977	0.00180992	0.0425712
ENSMUSG00000003484.4	Cyp4f18	17.4225	0.53054	0.47719	1.1118	0.266224	0.745643
ENSMUSG00000003500.13	Impdh1	400.024	-0.0224939	0.133813	-0.168099	0.866505	0.984136
ENSMUSG00000003518.13	Dusp3	4475.21	0.133182	0.0784707	1.69723	0.089654	0.48082
ENSMUSG00000003526.11	Prodh	370.618	0.296697	0.132756	2.23491	0.0254235	0.245473
ENSMUSG00000003527.8	Dgcr14	286.317	-0.0683471	0.125567	-0.544309	0.586229	0.921364
ENSMUSG00000003528.14	Slc25a1	141.626	0.103466	0.267211	0.387208	0.698602	0.957766
ENSMUSG00000003531.14	Dgcr6	784.283	0.011854	0.0932484	0.127123	0.898843	0.988167
ENSMUSG00000003534.17	Ddr1	586.71	-0.506001	0.128098	-3.95012	7.81113e-05	0.00386613
ENSMUSG00000003541.6	Ier3	151.691	-0.856164	0.163013	-5.25212	1.50356e-07	2.11543e-05
ENSMUSG00000003545.3	Fosb	30.3463	0.996825	0.370573	2.68995	0.00714622	0.107618
ENSMUSG00000003546.9	Klc4	581.566	-0.0043436	0.0963986	-0.0450587	0.964061	0.995929
ENSMUSG00000003549.9	Ercc1	547.587	0.321005	0.0889479	3.60891	0.000307483	0.0112706
ENSMUSG00000003559.7	As3mt	817.554	-0.0753482	0.0801324	-0.940296	0.347066	0.812925
ENSMUSG00000003573.15	Homer3	112.612	-0.321573	0.162755	-1.97582	0.0481755	0.350055
ENSMUSG00000003575.13	Crtc1	666.35	0.0597564	0.0772391	0.773655	0.439135	0.864712
ENSMUSG00000003581.14	Rnf215	238.35	0.0290146	0.114466	0.253477	0.7999	0.975289
ENSMUSG00000003585.13	Sec14l2	9.90838	0.804742	0.590526	1.36276	0.17296	0.644557
ENSMUSG00000003604.14	Aven	421.171	0.09347	0.103284	0.904977	0.365478	0.823845
ENSMUSG00000003617.16	Cp	443.793	-0.017061	0.227567	-0.0749712	0.940238	0.992831
ENSMUSG00000003623.4	Crot	1348.4	-0.00319618	0.109721	-0.0291302	0.976761	0.997905
ENSMUSG00000003644.17	Rps6ka1	300.794	-0.180061	0.186313	-0.966444	0.333822	0.800183
ENSMUSG00000003660.10	Snrnp200	2900.43	-0.13489	0.0788114	-1.71156	0.0869782	0.474214
ENSMUSG00000003662.10	Ciao1	1211.38	-0.00383441	0.0784205	-0.0488955	0.961003	0.995013
ENSMUSG00000003665.6	Has1	5.13979	0.0553218	0.864271	0.0640097	0.948962	NA
ENSMUSG00000003680.15	Taf6l	249.85	0.128294	0.141308	0.907901	0.363931	0.823427
ENSMUSG00000003721.14	Insig2	1967.57	0.072509	0.0584783	1.23993	0.215001	0.694801
ENSMUSG00000003731.13	Kpna6	3844.05	0.0121376	0.0697491	0.174018	0.861851	0.983798
ENSMUSG00000003746.15	Man1a	543.554	0.00702028	0.142048	0.0494218	0.960583	0.994756
ENSMUSG00000003752.9	Itpkc	108.862	0.269628	0.157247	1.71468	0.0864039	0.47176
ENSMUSG00000003762.13	Coq8b	97.0219	0.0830342	0.176202	0.471244	0.637466	0.938661
ENSMUSG00000003778.14	Brd8	657.208	-0.184719	0.0960467	-1.92322	0.0544522	0.373207
ENSMUSG00000003779.15	Kif20a	42.0388	-0.103289	0.313697	-0.329264	0.741956	0.968866
ENSMUSG00000003808.18	Farsa	813.945	0.114499	0.0771843	1.48344	0.137957	0.589913
ENSMUSG00000003809.14	Gcdh	1335.22	-0.0755669	0.0725879	-1.04104	0.297857	0.774013
ENSMUSG00000003810.12	Mast2	4864.01	0.0978051	0.0875925	1.11659	0.264169	0.74372
ENSMUSG00000003812.13	Dnase2a	168.18	0.149283	0.146179	1.02124	0.307142	0.779786
ENSMUSG00000003813.15	Rad23a	3554.19	0.0433288	0.0646886	0.669806	0.502982	0.88958
ENSMUSG00000003814.8	Calr	4632.72	0.065873	0.0844495	0.780028	0.435374	0.862417
ENSMUSG00000003824.12	Syce2	21.8739	-0.482715	0.337889	-1.42862	0.153114	0.615005
ENSMUSG00000003847.16	Nfat5	1382.19	-0.0335838	0.125011	-0.268647	0.788201	0.973967
ENSMUSG00000003848.14	Nob1	791.509	-0.198461	0.0916488	-2.16545	0.0303533	0.272105
ENSMUSG00000003849.8	Nqo1	732.132	-0.0720613	0.136753	-0.526943	0.598233	0.926307
ENSMUSG00000003863.18	Ppfia3	11.9093	0.53234	0.439367	1.21161	0.225663	0.703952
ENSMUSG00000003865.16	Gys1	19064	-0.0650392	0.0542183	-1.19958	0.230302	0.708103
ENSMUSG00000003868.14	Ruvbl2	761.952	0.00111567	0.0902732	0.0123588	0.990139	0.998949
ENSMUSG00000003873.11	Bax	327.876	-0.0178529	0.117303	-0.152195	0.879033	0.986042
ENSMUSG00000003882.4	Il7r	6.70882	0.277824	0.669929	0.414706	0.678357	NA
ENSMUSG00000003923.14	Tfam	1394.79	-0.0296124	0.0678953	-0.436148	0.662729	0.946755
ENSMUSG00000003929.10	Zfp81	162.009	-0.331342	0.134633	-2.46106	0.0138525	0.165609
ENSMUSG00000003934.5	Efnb3	27.4831	0.454256	0.314787	1.44306	0.149004	0.607236
ENSMUSG00000003948.17	Mmd	432.163	-0.398397	0.171202	-2.32705	0.0199625	0.210481
ENSMUSG00000003949.16	Hlf	496.771	-0.516405	0.156564	-3.29837	0.000972471	0.0263399
ENSMUSG00000003955.7	Fam162a	1068.16	0.118086	0.103467	1.14129	0.25375	0.733866
ENSMUSG00000003970.8	Rpl8	9220.17	0.0124415	0.0832746	0.149404	0.881235	0.986042
ENSMUSG00000003992.14	Ssbp2	293.113	0.2634	0.136521	1.92938	0.0536839	0.369944
ENSMUSG00000004018.9	Fancl	97.654	-0.122951	0.187775	-0.65478	0.512609	0.893655
ENSMUSG00000004031.13	Brinp2	23.156	-0.22077	0.358663	-0.615536	0.538201	0.90302
ENSMUSG00000004032.10	Gstm5	1555.3	0.0223382	0.0871509	0.256317	0.797706	0.974985
ENSMUSG00000004035.12	Gstm7	161.724	0.0880094	0.234785	0.374851	0.707772	0.959126
ENSMUSG00000004040.16	Stat3	2263.84	0.275476	0.113735	2.42209	0.0154315	0.177794
ENSMUSG00000004043.14	Stat5a	527.795	0.24936	0.112282	2.22084	0.0263617	0.25051
ENSMUSG00000004044.9	Ptrf	6420.11	-0.159173	0.0826429	-1.92603	0.0541007	0.371934
ENSMUSG00000004054.8	Map3k11	752.134	-0.0688892	0.0758223	-0.908561	0.363582	0.823372
ENSMUSG00000004056.15	Akt2	9977.84	0.0713645	0.0651303	1.09572	0.273201	0.752592
ENSMUSG00000004069.16	Dnaja3	3675.13	0.03267	0.0592448	0.55144	0.581332	0.919087
ENSMUSG00000004070.15	Hmox2	861.86	0.0286151	0.0775272	0.369098	0.712055	0.960214
ENSMUSG00000004071.12	Cdip1	2778.55	0.00685293	0.062851	0.109035	0.913175	0.989843
ENSMUSG00000004085.14	Zak	11027	0.0325301	0.0923978	0.352066	0.724789	0.964296
ENSMUSG00000004096.9	Cwc15	1651.7	0.00776569	0.0745022	0.104234	0.916983	0.990127
ENSMUSG00000004098.7	Col5a3	1404.98	0.904435	0.107159	8.44009	3.1709e-17	3.01136e-14
ENSMUSG00000004099.16	Dnmt1	433.44	-0.220867	0.0858879	-2.57158	0.0101237	0.134938
ENSMUSG00000004100.12	Ppan	339.56	-0.265218	0.107363	-2.47029	0.0135005	0.162681
ENSMUSG00000004105.8	Angptl2	1761.24	0.392671	0.164776	2.38306	0.0171693	0.191388
ENSMUSG00000004110.15	Cacna1e	2.96287	0.163396	0.935116	0.174733	0.861289	NA
ENSMUSG00000004113.18	Cacna1b	2.73286	-3.06457	1.38533	-2.21216	0.0269554	NA
ENSMUSG00000004127.12	Trmt10a	77.6592	0.340918	0.224458	1.51885	0.128799	0.569589
ENSMUSG00000004151.16	Etv1	116.339	-0.180338	0.175082	-1.03002	0.303	0.777827
ENSMUSG00000004187.10	Kifc2	187.77	0.00579506	0.148812	0.0389422	0.968936	0.996278
ENSMUSG00000004207.14	Psap	23746.3	0.0106698	0.0551222	0.193567	0.846515	0.98176
ENSMUSG00000004221.16	Ikbkg	757.864	0.121739	0.0855275	1.42339	0.154622	0.61634
ENSMUSG00000004233.14	Wars2	200.938	0.187458	0.117312	1.59794	0.110057	0.527875
ENSMUSG00000004263.15	Atn1	193.429	0.106534	0.16554	0.643552	0.519866	0.896767
ENSMUSG00000004264.17	Phb2	3382.6	-0.027958	0.0722821	-0.386789	0.698912	0.957766
ENSMUSG00000004266.15	Ptpn6	31.8105	0.149761	0.319697	0.468446	0.639466	0.939264
ENSMUSG00000004267.16	Eno2	40.3344	-0.518604	0.292514	-1.77292	0.0762414	0.446417
ENSMUSG00000004268.11	Emg1	1183.63	0.100826	0.0894994	1.12656	0.25993	0.74088
ENSMUSG00000004270.13	Lpcat3	641.618	0.0733483	0.113462	0.646455	0.517985	0.896322
ENSMUSG00000004285.12	Atp6v1f	1047.7	0.016589	0.102075	0.162517	0.870899	0.984311
ENSMUSG00000004317.14	Clcn5	74.4294	0.276747	0.196039	1.41169	0.15804	0.621323
ENSMUSG00000004319.15	Clcn3	1975.15	-0.110849	0.121213	-0.914497	0.360456	0.82079
ENSMUSG00000004328.15	Hif3a	21.2666	1.11464	0.351207	3.17374	0.00150486	0.0374564
ENSMUSG00000004347.16	Pde1c	26.6708	-0.548444	0.357221	-1.53531	0.124708	0.560761
ENSMUSG00000004356.7	Utp20	607.773	-0.354647	0.135709	-2.6133	0.00896721	0.12543
ENSMUSG00000004360.9	9330159F19Rik	1512.06	0.146882	0.145832	1.0072	0.313839	0.78212
ENSMUSG00000004364.14	Cul3	9542.36	0.0351349	0.0867083	0.405208	0.685325	0.954515
ENSMUSG00000004383.18	Large1	1052.99	-0.0469086	0.122889	-0.381714	0.702673	0.958844
ENSMUSG00000004393.10	Ddx56	686.364	-0.179972	0.100689	-1.78741	0.0738715	0.440213
ENSMUSG00000004394.12	Tmed4	1946.67	0.0573967	0.0551028	1.04163	0.297583	0.77388
ENSMUSG00000004415.15	Col26a1	28.8029	-0.611985	0.371632	-1.64675	0.0996093	0.505363
ENSMUSG00000004446.12	Bid	22.8686	0.221271	0.329183	0.672181	0.501468	0.889335
ENSMUSG00000004451.14	Ralb	291.46	-0.0237961	0.157645	-0.150948	0.880017	0.986042
ENSMUSG00000004455.16	Ppp1cc	2990.04	0.0469985	0.116731	0.402622	0.687226	0.954727
ENSMUSG00000004460.16	Dnajb11	1142.19	0.0153344	0.0717876	0.213607	0.830853	0.979222
ENSMUSG00000004462.6	Tbccd1	263.946	0.0853173	0.130328	0.654635	0.512703	0.893715
ENSMUSG00000004473.10	Clec11a	95.3742	-0.0168604	0.26653	-0.063259	0.94956	0.994222
ENSMUSG00000004500.9	Zfp324	92.2377	-0.482978	0.234502	-2.05959	0.039438	0.312115
ENSMUSG00000004508.6	Gab2	251.397	0.017709	0.164289	0.107792	0.914161	0.989843
ENSMUSG00000004530.12	Coro1c	499.6	0.23675	0.111196	2.12913	0.0332437	0.286813
ENSMUSG00000004535.12	Tax1bp1	3190.64	-0.0120333	0.0539149	-0.223191	0.823387	0.978566
ENSMUSG00000004558.14	Ndrg2	63421.1	-0.0141187	0.0540369	-0.261279	0.793878	0.974985
ENSMUSG00000004561.14	Mettl17	421.642	0.00874717	0.089878	0.0973227	0.92247	0.990323
ENSMUSG00000004562.16	Arhgef40	463.492	-0.0977456	0.13353	-0.732012	0.464161	0.878426
ENSMUSG00000004565.15	Pnpla6	420.602	-0.227028	0.102301	-2.21921	0.0264723	0.250583
ENSMUSG00000004567.16	Mcoln1	1093.53	-0.0129216	0.063495	-0.203506	0.838739	0.980868
ENSMUSG00000004568.12	Arhgef18	538.192	-0.0848159	0.108119	-0.78447	0.432764	0.861637
ENSMUSG00000004591.16	Pkn2	1775.46	-0.0549808	0.072379	-0.759624	0.44748	0.868094
ENSMUSG00000004609.11	Cd33	58.3685	0.23972	0.268372	0.893238	0.37173	0.826579
ENSMUSG00000004610.4	Etfb	1612.58	-0.0569196	0.103525	-0.549815	0.582446	0.919413
ENSMUSG00000004626.14	Stxbp2	86.0118	-0.224378	0.219672	-1.02142	0.307054	0.779786
ENSMUSG00000004631.15	Sgce	262.867	-0.113624	0.118422	-0.959487	0.337313	0.804122
ENSMUSG00000004633.17	Chn2	38.3908	-0.299091	0.270382	-1.10618	0.268649	0.748738
ENSMUSG00000004637.15	Wwox	294.873	0.178833	0.132875	1.34587	0.178344	0.650956
ENSMUSG00000004642.13	Slbp	198.095	-0.0615101	0.122017	-0.504109	0.614185	0.930275
ENSMUSG00000004655.5	Aqp1	11255.7	0.0434417	0.0978507	0.443959	0.657072	0.944044
ENSMUSG00000004661.15	Arid3b	181.356	0.0236849	0.12587	0.18817	0.850743	0.982696
ENSMUSG00000004665.10	Cnn2	355.383	0.134868	0.129759	1.03937	0.298631	0.774483
ENSMUSG00000004667.18	Polr2e	977.81	0.0182869	0.06542	0.27953	0.779838	0.972994
ENSMUSG00000004677.17	Myo9b	532.887	-0.0411306	0.121625	-0.338174	0.735232	0.968078
ENSMUSG00000004698.10	Hdac9	267.48	-0.144822	0.214279	-0.675857	0.499131	0.889335
ENSMUSG00000004707.14	Ly9	6.98189	0.922963	0.703739	1.31151	0.189685	NA
ENSMUSG00000004709.14	Cd244	2.98306	-0.276866	0.924471	-0.299485	0.76457	NA
ENSMUSG00000004730.14	Adgre1	82.0443	0.542404	0.310613	1.74624	0.0807697	0.457666
ENSMUSG00000004748.5	Mtfp1	1540.7	0.0436549	0.101426	0.430409	0.666898	0.948298
ENSMUSG00000004768.14	Rab23	188.635	0.0847147	0.13722	0.617366	0.536994	0.902313
ENSMUSG00000004771.12	Rab11a	1804.83	0.0845522	0.0552932	1.52916	0.126225	0.56452
ENSMUSG00000004788.11	Eif2b2	959.518	0.0644187	0.0809261	0.796019	0.426021	0.860169
ENSMUSG00000004789.9	Dlst	9034.07	0.0144919	0.0570589	0.253982	0.79951	0.975289
ENSMUSG00000004791.6	Pgf	32.8802	-0.446823	0.360785	-1.23847	0.215541	0.694918
ENSMUSG00000004798.14	Ulk2	5559.33	-0.0371355	0.0641528	-0.57886	0.562684	0.913362
ENSMUSG00000004814.10	Ccl24	24.8759	-0.834358	0.420463	-1.98438	0.0472136	0.345673
ENSMUSG00000004815.12	Dgkq	189.606	-0.257352	0.160536	-1.60309	0.108916	0.524566
ENSMUSG00000004837.2	Grap	133.127	-0.464111	0.220348	-2.10626	0.0351814	0.29437
ENSMUSG00000004843.6	Chmp2b	1035.08	0.00559651	0.100233	0.0558349	0.955473	0.994756
ENSMUSG00000004846.10	Plod3	767.385	-0.00814118	0.117793	-0.069114	0.944899	0.993451
ENSMUSG00000004849.14	Ap1s1	379.214	0.106244	0.0965074	1.10089	0.270945	0.749968
ENSMUSG00000004865.15	Srpk1	827.284	-0.0460439	0.0911233	-0.505292	0.613354	0.930131
ENSMUSG00000004872.15	Pax3	2.72854	1.28559	0.99984	1.2858	0.198513	NA
ENSMUSG00000004880.11	Lbr	809.874	0.0397846	0.0717081	0.554813	0.579023	0.918525
ENSMUSG00000004891.16	Nes	1614.77	0.124272	0.135861	0.914701	0.360349	0.82079
ENSMUSG00000004894.10	Hapln2	5.07224	0.706784	0.763826	0.925321	0.354799	NA
ENSMUSG00000004895.9	Prcc	1664.75	0.00772636	0.0910333	0.084874	0.932362	0.991201
ENSMUSG00000004896.16	Rrnad1	481.722	0.0587933	0.110335	0.532862	0.594129	0.925455
ENSMUSG00000004897.16	Hdgf	8721.92	0.0256994	0.0614948	0.417911	0.676012	0.951111
ENSMUSG00000004902.7	Slc25a18	5.33753	0.171542	0.663072	0.258708	0.79586	NA
ENSMUSG00000004929.12	Thop1	1257.36	0.0836195	0.0921049	0.907873	0.363945	0.823427
ENSMUSG00000004931.10	Apba3	2518.9	0.0869461	0.0737984	1.17816	0.238734	0.71776
ENSMUSG00000004933.17	Matk	14.4559	0.19932	0.428121	0.46557	0.641524	0.939441
ENSMUSG00000004934.13	Pias4	797.369	-0.132097	0.114712	-1.15156	0.249504	0.730263
ENSMUSG00000004936.8	Map2k1	2248.59	-0.0302708	0.0779454	-0.388359	0.69775	0.95732
ENSMUSG00000004937.5	Sgta	3464.52	-0.0218922	0.0510456	-0.428876	0.668013	0.948907
ENSMUSG00000004939.6	Nmrk2	1759.91	0.605237	0.303598	1.99354	0.0462018	0.342943
ENSMUSG00000004945.15	Tmem242	1432.65	0.00985001	0.0842368	0.116932	0.906914	0.988617
ENSMUSG00000004947.15	Dtx2	328.736	-0.0213933	0.0974093	-0.219623	0.826165	0.978836
ENSMUSG00000004951.10	Hspb1	6796.44	0.074851	0.131099	0.570951	0.568033	0.916111
ENSMUSG00000004952.13	Rasa4	1649.67	0.0161695	0.122832	0.13164	0.895269	0.98763
ENSMUSG00000004980.16	Hnrnpa2b1	12519.7	0.102214	0.0697893	1.46461	0.143027	0.597147
ENSMUSG00000004994.12	Ccdc130	169.873	0.130393	0.141067	0.924335	0.355312	0.818304
ENSMUSG00000004996.9	Mri1	509.568	-0.0220581	0.111725	-0.197432	0.84349	0.981115
ENSMUSG00000005034.15	Prkacb	1888.46	0.0809748	0.0622715	1.30035	0.193481	0.671988
ENSMUSG00000005043.13	Sgsh	171.861	-0.17065	0.131741	-1.29535	0.195201	0.672733
ENSMUSG00000005045.16	Chd5	7.69004	-0.395431	0.593566	-0.666197	0.505285	0.890332
ENSMUSG00000005054.6	Cstb	113.397	0.182924	0.149034	1.22739	0.219674	0.697606
ENSMUSG00000005057.13	Sh2b2	95.8515	0.15299	0.231836	0.659906	0.509314	0.891798
ENSMUSG00000005069.12	Pex5	891.465	0.0417289	0.0688591	0.606004	0.544512	0.906168
ENSMUSG00000005078.16	Jkamp	275.924	0.039204	0.12758	0.30729	0.758623	0.970636
ENSMUSG00000005087.17	Cd44	228.768	0.130082	0.165257	0.787149	0.431195	0.861637
ENSMUSG00000005102.13	Eif2ak4	262.375	-0.0641263	0.123124	-0.520825	0.602488	0.927319
ENSMUSG00000005103.12	Wdr1	1789.53	0.0493697	0.10732	0.460021	0.645501	0.940492
ENSMUSG00000005107.13	Slc2a9	17	-1.07169	0.420268	-2.55001	0.010772	0.141469
ENSMUSG00000005124.9	Wisp1	33.9442	-0.727562	0.35938	-2.02449	0.0429195	0.327671
ENSMUSG00000005125.12	Ndrg1	1154.18	-0.284472	0.15502	-1.83506	0.0664964	0.416837
ENSMUSG00000005131.4	4930550C14Rik	4.10818	-0.307837	0.810606	-0.379762	0.704122	NA
ENSMUSG00000005142.10	Man2b1	625.825	0.0581483	0.113882	0.5106	0.609631	0.929247
ENSMUSG00000005148.7	Klf5	126.424	-0.552011	0.209933	-2.62946	0.00855194	0.121787
ENSMUSG00000005150.16	Wdr83	537.65	0.0504463	0.0825444	0.611142	0.541106	0.904894
ENSMUSG00000005161.15	Prdx2	2721.15	0.0710034	0.0582573	1.21879	0.222925	0.700917
ENSMUSG00000005198.15	Polr2a	2448.52	-0.155778	0.0578498	-2.6928	0.00708539	0.10702
ENSMUSG00000005204.12	Senp3	1050.25	-0.101843	0.0784186	-1.29871	0.194045	0.672112
ENSMUSG00000005220.10	Corin	8.70582	-0.294077	0.504871	-0.582479	0.560244	0.911642
ENSMUSG00000005225.15	Plekha8	175.493	-0.19714	0.134623	-1.46439	0.143087	0.597147
ENSMUSG00000005233.16	Spc25	12.633	1.23265	0.509265	2.42045	0.0155012	0.178236
ENSMUSG00000005237.14	Dnah2	12.7199	-0.205303	0.551907	-0.371989	0.709901	0.959926
ENSMUSG00000005262.12	Ufd1l	1391.62	-0.0455242	0.0735347	-0.619084	0.535861	0.901955
ENSMUSG00000005267.13	Zfp287	46.4912	-0.174752	0.248697	-0.702673	0.48226	0.884435
ENSMUSG00000005268.20	Prlr	13.0475	0.189964	0.540835	0.351241	0.725407	0.96486
ENSMUSG00000005299.6	Letm1	2317.44	0.00954087	0.107483	0.0887665	0.929267	0.990561
ENSMUSG00000005312.14	Ubqln1	2658.77	0.0639796	0.0805286	0.794495	0.426907	0.860237
ENSMUSG00000005320.9	Fgfr4	157.409	-0.537443	0.174697	-3.07642	0.00209502	0.0467747
ENSMUSG00000005338.13	Cadm3	307.282	0.124412	0.179884	0.691625	0.489173	0.888051
ENSMUSG00000005354.15	Txn2	4325.27	-0.0115061	0.086801	-0.132557	0.894544	0.9874
ENSMUSG00000005360.14	Slc1a3	101.175	-0.620443	0.321332	-1.93085	0.053502	0.369865
ENSMUSG00000005362.14	Crbn	1071.8	-0.116733	0.0857672	-1.36104	0.173501	0.644844
ENSMUSG00000005370.3	Msh6	233.89	-0.275735	0.122612	-2.24883	0.0245232	0.240251
ENSMUSG00000005371.14	Fbxo11	1504.37	0.0400411	0.0783375	0.511136	0.609256	0.929247
ENSMUSG00000005373.13	Mlxipl	4894.97	0.0777285	0.136833	0.568056	0.569997	0.916861
ENSMUSG00000005374.13	Tbl2	364.841	-0.145626	0.116539	-1.2496	0.211446	0.692647
ENSMUSG00000005378.17	Wbscr22	511.355	0.0257919	0.111593	0.231124	0.817218	0.978146
ENSMUSG00000005397.7	Nid1	2517.84	0.109855	0.136583	0.804312	0.421217	0.858191
ENSMUSG00000005410.6	Mcm5	36.5049	0.0480501	0.295813	0.162434	0.870964	0.984311
ENSMUSG00000005413.8	Hmox1	187.786	-0.207833	0.226473	-0.917694	0.358779	0.82029
ENSMUSG00000005417.17	Mprip	4171.28	0.0809904	0.0742944	1.09013	0.275657	0.753312
ENSMUSG00000005442.13	Cic	1707.86	-0.111688	0.132364	-0.843792	0.398785	0.846318
ENSMUSG00000005447.12	Pafah1b3	12.3283	0.320933	0.549502	0.584043	0.559192	0.911295
ENSMUSG00000005465.9	Il27ra	21.7621	0.285589	0.41502	0.688134	0.491368	0.888734
ENSMUSG00000005469.10	Prkaca	3541.4	0.0284357	0.0676885	0.420097	0.674415	0.950493
ENSMUSG00000005470.8	Asf1b	19.5157	0.0306511	0.409523	0.074846	0.940337	0.992831
ENSMUSG00000005474.9	Myl10	67.9347	-0.149202	0.31402	-0.475136	0.63469	0.937902
ENSMUSG00000005481.18	Ddx39	437.18	-0.0401953	0.0957239	-0.419909	0.674552	0.950554
ENSMUSG00000005483.10	Dnajb1	272.466	0.803072	0.173709	4.6231	3.78049e-06	0.000308842
ENSMUSG00000005501.14	Usp40	622.608	-0.301757	0.119519	-2.52477	0.0115775	0.148905
ENSMUSG00000005505.12	Kbtbd4	199.921	-0.0457991	0.112292	-0.407858	0.683378	0.953902
ENSMUSG00000005506.16	Celf1	3240.2	0.0734797	0.0705708	1.04122	0.297773	0.774013
ENSMUSG00000005510.9	Ndufs3	5919.68	0.00341019	0.0719637	0.0473877	0.962204	0.995418
ENSMUSG00000005514.14	Por	909.743	-0.0214563	0.101326	-0.211756	0.832298	0.979642
ENSMUSG00000005533.10	Igf1r	663.956	-0.186129	0.121838	-1.52768	0.126592	0.564858
ENSMUSG00000005534.10	Insr	2997.86	-0.148969	0.125651	-1.18557	0.235792	0.713671
ENSMUSG00000005566.14	Trim28	1735.56	-0.0585368	0.12745	-0.459293	0.646023	0.940861
ENSMUSG00000005575.16	Ube2m	2528.24	0.0187181	0.0990154	0.189042	0.85006	0.982453
ENSMUSG00000005580.11	Adcy9	1085.44	-0.119768	0.124666	-0.960713	0.336697	0.802904
ENSMUSG00000005583.16	Mef2c	25694.6	0.00147342	0.110539	0.0133294	0.989365	0.998863
ENSMUSG00000005609.16	Ctr9	887.784	0.0424275	0.0761569	0.557106	0.577455	0.918525
ENSMUSG00000005610.17	Eif4g2	27600	0.0547328	0.0483749	1.13143	0.257874	0.737927
ENSMUSG00000005611.15	Mrvi1	289.529	-0.412195	0.144725	-2.84812	0.00439787	0.0785261
ENSMUSG00000005615.14	Pcyt1a	4674.8	-0.103761	0.074772	-1.3877	0.165227	0.633086
ENSMUSG00000005621.11	Zfp592	871.025	0.1905	0.0786285	2.42279	0.015402	0.177702
ENSMUSG00000005625.15	Psmd4	4099.73	-0.0683379	0.0726829	-0.94022	0.347105	0.812925
ENSMUSG00000005628.12	Tmod4	12231.7	-0.01903	0.0938273	-0.20282	0.839276	0.980872
ENSMUSG00000005656.8	Snx6	851.782	0.0379147	0.0746845	0.507665	0.611689	0.929773
ENSMUSG00000005667.8	Mthfd2	124.488	-0.165326	0.169109	-0.977627	0.328259	0.795644
ENSMUSG00000005672.12	Kit	68.5566	-0.300842	0.241064	-1.24797	0.212041	0.692954
ENSMUSG00000005674.9	Tomm40l	491.573	-0.0137791	0.0920844	-0.149636	0.881052	0.986042
ENSMUSG00000005677.14	Nr1i3	31.6713	0.335362	0.313348	1.07025	0.284505	0.762888
ENSMUSG00000005682.8	Pan2	583.338	-0.162696	0.102813	-1.58245	0.113548	0.535826
ENSMUSG00000005683.7	Cs	27607.6	-0.00600903	0.0551745	-0.108909	0.913274	0.989843
ENSMUSG00000005686.17	Ampd3	946.333	0.18453	0.120329	1.53355	0.125141	0.561575
ENSMUSG00000005687.14	Bcas2	1093.14	-0.0984412	0.0747754	-1.31649	0.188009	0.664013
ENSMUSG00000005698.15	Ctcf	1620.32	-0.0410175	0.0545885	-0.751394	0.452415	0.870735
ENSMUSG00000005699.16	Pard6a	130.736	-0.102304	0.147634	-0.69296	0.488335	0.887412
ENSMUSG00000005705.10	Agrp	17.5248	-0.250088	0.449564	-0.55629	0.578012	0.918525
ENSMUSG00000005716.16	Pvalb	215533	-0.0507208	0.134795	-0.376281	0.706708	0.959126
ENSMUSG00000005718.7	Tfap4	386.516	-0.0404351	0.149237	-0.270946	0.786433	0.973967
ENSMUSG00000005732.14	Ranbp1	375.257	0.0486354	0.111694	0.435433	0.663248	0.947185
ENSMUSG00000005763.15	Cd247	37.6811	-1.26794	0.342885	-3.69787	0.000217419	0.00855877
ENSMUSG00000005774.12	Rfx5	243.527	0.0682592	0.146197	0.466899	0.640572	0.93939
ENSMUSG00000005779.12	Psmb4	3218.66	-0.0153655	0.0730259	-0.210412	0.833346	0.979642
ENSMUSG00000005802.12	Slc30a4	837.553	0.019434	0.110406	0.176022	0.860276	0.983798
ENSMUSG00000005803.14	Sqrdl	1046.24	0.0138697	0.107107	0.129494	0.896967	0.988167
ENSMUSG00000005804.14	Bloc1s6	612.988	0.0172063	0.0996236	0.172713	0.862877	0.983798
ENSMUSG00000005813.12	Metap1	2334.14	0.0149353	0.069002	0.216448	0.828639	0.979222
ENSMUSG00000005823.8	Gpr108	912.751	-0.0212013	0.093868	-0.225863	0.821308	0.978146
ENSMUSG00000005836.8	Gata6	17.7306	0.446614	0.429384	1.04013	0.298281	0.774368
ENSMUSG00000005846.11	Rsl1d1	1740.23	0.0218375	0.0769394	0.283827	0.776543	0.972829
ENSMUSG00000005871.14	Apc	1278.78	-0.032327	0.0879246	-0.367667	0.713122	0.960233
ENSMUSG00000005873.5	Reep5	4348.01	-0.14302	0.0803478	-1.78001	0.0750741	0.443699
ENSMUSG00000005881.13	Ergic3	1084.56	0.0855347	0.0684865	1.24893	0.211691	0.692647
ENSMUSG00000005882.18	Uqcc1	3648.56	0.0409688	0.06388	0.64134	0.521302	0.896937
ENSMUSG00000005883.15	Spo11	7.95528	-0.427428	0.612571	-0.69776	0.485328	0.886058
ENSMUSG00000005886.14	Ncoa2	933.719	-0.0408559	0.122949	-0.332298	0.739664	0.968585
ENSMUSG00000005893.14	Nr2c2	385.56	-0.377392	0.21456	-1.75891	0.078593	0.451921
ENSMUSG00000005897.14	Nr2c1	320.669	-0.333989	0.110243	-3.02958	0.0024489	0.0518983
ENSMUSG00000005899.12	Smpd4	622.182	0.0600673	0.0922894	0.650858	0.515138	0.894676
ENSMUSG00000005907.14	Pex1	268.656	-0.124801	0.131561	-0.948615	0.342817	0.808597
ENSMUSG00000005936.18	Kctd20	1306.61	0.183554	0.0875118	2.09748	0.0359513	0.297377
ENSMUSG00000005947.11	Itgae	11.7547	0.621477	0.459266	1.3532	0.175993	0.648797
ENSMUSG00000005949.9	Ctns	266.327	0.0103559	0.113855	0.0909572	0.927527	0.990561
ENSMUSG00000005950.14	P2rx5	488.303	0.288115	0.124509	2.31402	0.0206666	0.214794
ENSMUSG00000005951.13	Shpk	42.6618	-0.499033	0.238714	-2.09051	0.0365724	0.300551
ENSMUSG00000005952.15	Trpv1	18.9431	0.339634	0.358166	0.948257	0.342998	0.808597
ENSMUSG00000005958.14	Ephb3	51.4291	-0.644898	0.270236	-2.38643	0.017013	0.190232
ENSMUSG00000005968.14	Tuft1	10.5639	0.243802	0.485562	0.502103	0.615595	0.931031
ENSMUSG00000005973.6	Rcn1	240.648	-0.0671924	0.153616	-0.437406	0.661817	0.946211
ENSMUSG00000005980.15	Dnase1	82.3337	0.137679	0.214303	0.642451	0.52058	0.896937
ENSMUSG00000005981.11	Trap1	5487.21	-0.0260218	0.0672334	-0.387037	0.698729	0.957766
ENSMUSG00000005982.13	Naa60	1265.12	0.0450113	0.0825207	0.545455	0.585441	0.920888
ENSMUSG00000005983.15	1700037C18Rik	36.4191	-0.155753	0.257097	-0.605816	0.544637	0.906216
ENSMUSG00000005986.15	Ankrd13d	17.1234	-0.314724	0.498212	-0.631708	0.527578	0.898774
ENSMUSG00000006005.17	Tpr	3173.82	-0.0863855	0.0855558	-1.0097	0.31264	0.782112
ENSMUSG00000006010.14	BC003331	1161.82	-0.0274999	0.0787347	-0.349273	0.726884	0.965361
ENSMUSG00000006014.16	Prg4	516.371	-0.314422	0.144517	-2.17568	0.0295789	0.267531
ENSMUSG00000006019.15	Dhx34	262.89	0.0392606	0.104655	0.375142	0.707555	0.959126
ENSMUSG00000006021.5	Kptn	377.48	0.00401248	0.104132	0.0385326	0.969263	0.996502
ENSMUSG00000006024.13	Napa	4699.75	0.130811	0.0692926	1.88781	0.0590511	0.390123
ENSMUSG00000006050.11	Sra1	1344.85	0.104517	0.089164	1.17219	0.241122	0.721515
ENSMUSG00000006057.15	Atp5g1	12182.9	0.0581891	0.0998192	0.582944	0.559931	0.911446
ENSMUSG00000006058.10	Snf8	615.589	0.00825037	0.0938249	0.0879337	0.929929	0.990561
ENSMUSG00000006095.12	Tbcb	535.565	-0.0260287	0.101184	-0.257241	0.796993	0.974985
ENSMUSG00000006127.9	Inpp5k	1231.67	-0.131243	0.0866217	-1.51512	0.129741	0.57131
ENSMUSG00000006134.3	Crkl	1087.96	0.0228945	0.0726833	0.31499	0.752769	0.97038
ENSMUSG00000006154.13	Eps8l1	187.193	0.79158	0.527627	1.50027	0.133546	0.579185
ENSMUSG00000006169.19	Clint1	1859.63	0.20703	0.0681115	3.03957	0.00236915	0.0506318
ENSMUSG00000006191.17	Cdkal1	597.864	-0.20058	0.0904092	-2.21858	0.0265156	0.250718
ENSMUSG00000006205.13	Htra1	1201.15	0.503607	0.139606	3.60735	0.00030934	0.011272
ENSMUSG00000006215.12	Zbtb17	1058.76	0.0591298	0.0699606	0.845187	0.398006	0.845864
ENSMUSG00000006216.10	Clcnkb	5.67734	-0.0380095	0.76634	-0.0495988	0.960442	NA
ENSMUSG00000006219.12	Fblim1	78.8904	0.278016	0.265308	1.0479	0.294686	0.770431
ENSMUSG00000006221.7	Hspb7	14768.3	-0.340218	0.364173	-0.934222	0.35019	0.815439
ENSMUSG00000006235.6	Epor	6.48994	-0.736864	0.764393	-0.963986	0.335053	NA
ENSMUSG00000006241.16	Ccdc159	25.728	0.0401343	0.397051	0.101081	0.919486	0.990127
ENSMUSG00000006262.15	Mob1b	1443.85	-0.0725176	0.0750031	-0.966863	0.333613	0.800183
ENSMUSG00000006273.14	Atp6v1b2	2325.44	0.109847	0.0836021	1.31393	0.18887	0.665129
ENSMUSG00000006276.10	Eps15l1	849.276	0.00591114	0.0998282	0.0592131	0.952782	0.99472
ENSMUSG00000006281.7	Tep1	539.945	-0.14656	0.118355	-1.23831	0.215602	0.694966
ENSMUSG00000006288.7	Ttc5	176.637	-0.129124	0.122566	-1.05351	0.292108	0.768253
ENSMUSG00000006289.14	Osgep	944.056	0.0693152	0.0703922	0.9847	0.324771	0.791865
ENSMUSG00000006299.13	Aamp	2251.4	0.0216562	0.0873326	0.247974	0.804155	0.976928
ENSMUSG00000006301.17	Tmbim1	1661.94	0.111516	0.0618739	1.80231	0.0714962	0.43386
ENSMUSG00000006304.14	Arpc2	2026.5	0.076588	0.0671223	1.14102	0.253861	0.734048
ENSMUSG00000006307.16	Kmt2b	1101.08	-0.332005	0.123352	-2.69153	0.00711247	0.107323
ENSMUSG00000006310.10	Zbtb32	14.1899	0.316621	0.473186	0.669126	0.503415	0.889763
ENSMUSG00000006313.5	Upk1a	11.9889	0.43012	0.504443	0.852664	0.393846	0.842338
ENSMUSG00000006315.9	Tmem147	2190.5	0.00874947	0.0809028	0.108148	0.913878	0.989843
ENSMUSG00000006333.14	Rps9	5679.38	-0.0323747	0.0744617	-0.434783	0.66372	0.947508
ENSMUSG00000006335.16	Tfpt	257.021	-0.0530733	0.141147	-0.376014	0.706907	0.959126
ENSMUSG00000006342.14	Susd2	135.251	-0.113034	0.154897	-0.729738	0.465551	0.878575
ENSMUSG00000006344.16	Ggt5	187.79	-0.024929	0.145555	-0.171268	0.864013	0.983798
ENSMUSG00000006356.10	Crip2	1031.25	0.0304572	0.107713	0.282763	0.777358	0.972994
ENSMUSG00000006360.11	Crip1	364.026	0.186831	0.134672	1.3873	0.16535	0.633302
ENSMUSG00000006362.16	Cbfa2t3	1053.61	-0.118039	0.129761	-0.909662	0.363001	0.822947
ENSMUSG00000006369.14	Fbln1	426.558	-0.0551967	0.173359	-0.318396	0.750185	0.97019
ENSMUSG00000006373.10	Pgrmc1	356.852	-0.0805663	0.14196	-0.567529	0.570355	0.916997
ENSMUSG00000006378.13	Gcat	375.183	0.0550577	0.0950391	0.579316	0.562376	0.913361
ENSMUSG00000006386.15	Tek	853.339	-0.0906895	0.140765	-0.64426	0.519407	0.896708
ENSMUSG00000006390.15	Elovl1	248.643	0.209124	0.161949	1.29129	0.196603	0.675266
ENSMUSG00000006392.16	Med8	598.602	0.0670686	0.0917588	0.730923	0.464826	0.878426
ENSMUSG00000006395.16	Hyi	63.3838	-0.301162	0.226096	-1.33201	0.182857	0.657089
ENSMUSG00000006398.15	Cdc20	15.3678	0.907135	0.557092	1.62834	0.103453	0.513572
ENSMUSG00000006403.12	Adamts4	31.2846	2.11421	0.396802	5.32813	9.92302e-08	1.46389e-05
ENSMUSG00000006411.12	Nectin4	3.43658	-1.20775	1.12549	-1.07309	0.283231	NA
ENSMUSG00000006412.10	Pfdn2	952.002	0.0851942	0.0833308	1.02236	0.30661	0.779348
ENSMUSG00000006418.17	Rnf114	1622.79	-0.0664116	0.0938578	-0.707577	0.479208	0.88278
ENSMUSG00000006423.15	C330007P06Rik	527.271	-0.0515288	0.0748689	-0.688253	0.491293	0.888734
ENSMUSG00000006435.15	Neurl1a	6616.91	0.114299	0.116009	0.985265	0.324494	0.791865
ENSMUSG00000006442.10	Srm	267.619	-0.226738	0.12259	-1.84956	0.0643775	0.410153
ENSMUSG00000006445.3	Epha2	170.779	0.498878	0.221537	2.25189	0.0243292	0.238813
ENSMUSG00000006456.10	Rbm14	347.482	0.169972	0.100531	1.69074	0.0908872	0.484572
ENSMUSG00000006457.3	Actn3	356092	-0.0950795	0.121836	-0.780391	0.435161	0.862264
ENSMUSG00000006462.6	A530013C23Rik	99.9642	0.0431092	0.166589	0.258776	0.795808	0.974985
ENSMUSG00000006463.13	Zdhhc24	116.456	-0.177277	0.150245	-1.17991	0.238035	0.717508
ENSMUSG00000006464.8	Bbs1	101.616	-0.245022	0.181144	-1.35263	0.176172	0.648797
ENSMUSG00000006471.18	Ndor1	439.316	-0.137748	0.108097	-1.27431	0.202555	0.68236
ENSMUSG00000006476.19	Nsmf	513.15	0.289616	0.0981783	2.9499	0.00317873	0.0625659
ENSMUSG00000006494.11	Pdk1	2910.26	-0.000922344	0.0851516	-0.0108318	0.991358	0.999084
ENSMUSG00000006498.16	Ptbp1	774.589	-0.0474344	0.0813408	-0.583156	0.559788	0.911446
ENSMUSG00000006517.5	Mvd	236.333	-0.0766486	0.176452	-0.434388	0.664006	0.947508
ENSMUSG00000006519.11	Cyba	114.401	-0.0357811	0.211933	-0.168833	0.865928	0.984012
ENSMUSG00000006526.11	Tmem110	395.375	-0.419102	0.127569	-3.2853	0.00101875	0.0273844
ENSMUSG00000006527.14	Sfmbt1	524.515	0.0351228	0.137151	0.256088	0.797883	0.974985
ENSMUSG00000006538.11	Ihh	5.63139	-0.126974	0.640685	-0.198185	0.8429	NA
ENSMUSG00000006542.13	Prkag3	5732.06	-0.209196	0.388165	-0.538936	0.589931	0.923551
ENSMUSG00000006574.15	Slc4a1	3.39037	-0.487732	0.906107	-0.538272	0.590389	NA
ENSMUSG00000006575.14	Rundc3a	16.5266	-0.329439	0.453408	-0.726583	0.467481	0.879567
ENSMUSG00000006576.16	Slc4a3	417.425	-0.122574	0.202606	-0.604985	0.545189	0.906601
ENSMUSG00000006585.3	Cdt1	30.8921	0.171102	0.291367	0.587237	0.557044	0.911277
ENSMUSG00000006586.15	Runx1t1	63.7031	0.119197	0.221611	0.537865	0.59067	0.92392
ENSMUSG00000006587.6	Snai3	303.316	-0.538962	0.187025	-2.88177	0.00395452	0.0732791
ENSMUSG00000006589.8	Aprt	444.829	0.0217531	0.089976	0.241766	0.808962	0.977715
ENSMUSG00000006599.13	Gtf2h1	879.849	0.0358112	0.115916	0.30894	0.757367	0.970407
ENSMUSG00000006611.14	Hfe	1037.91	-0.103908	0.115376	-0.900601	0.367801	0.825758
ENSMUSG00000006638.14	Abhd1	8.41528	0.811249	0.525292	1.54438	0.122497	0.554465
ENSMUSG00000006641.12	Slc5a6	237.075	-0.156992	0.144041	-1.08992	0.275749	0.753312
ENSMUSG00000006642.3	Tcf23	8.81055	1.45664	0.566149	2.5729	0.010085	0.134896
ENSMUSG00000006651.8	Aplp1	50.6548	0.410855	0.240694	1.70696	0.08783	0.476294
ENSMUSG00000006673.14	Qrich1	1374.8	-0.0762596	0.0618379	-1.23322	0.217495	0.69576
ENSMUSG00000006675.10	P4htm	105.566	-0.219892	0.164356	-1.3379	0.180928	0.65457
ENSMUSG00000006676.16	Usp19	7214.25	0.0226315	0.0608292	0.372051	0.709855	0.959926
ENSMUSG00000006678.6	Pola1	40.0433	0.0307854	0.243694	0.126328	0.899472	0.988167
ENSMUSG00000006699.17	Cdc42	6270.07	0.05116	0.0582115	0.878864	0.379475	0.832114
ENSMUSG00000006705.12	Pknox1	384.462	-0.0149122	0.109743	-0.135883	0.891914	0.986683
ENSMUSG00000006711.15	D130043K22Rik	5.93857	-0.65929	0.684951	-0.962536	0.33578	NA
ENSMUSG00000006715.11	Gmnn	102.592	0.0141841	0.209405	0.0677355	0.945996	0.993451
ENSMUSG00000006717.6	Acot13	1957.2	0.0187413	0.0962498	0.194715	0.845616	0.98176
ENSMUSG00000006720.16	Zfp184	12.6549	-0.756438	0.459158	-1.64745	0.0994665	0.505084
ENSMUSG00000006724.12	Cyp27b1	3.46397	-0.376058	0.819574	-0.458845	0.646345	NA
ENSMUSG00000006728.12	Cdk4	703.164	0.00955754	0.0850934	0.112318	0.910571	0.989282
ENSMUSG00000006731.9	B4galnt1	45.757	0.319099	0.266381	1.1979	0.230955	0.708511
ENSMUSG00000006732.14	Mettl1	408.737	0.0593597	0.119721	0.495818	0.620023	0.933102
ENSMUSG00000006736.8	Tspan31	717.297	0.173781	0.067825	2.56219	0.0104014	0.137314
ENSMUSG00000006740.13	Kif5b	5421.6	-0.0774138	0.0872517	-0.887248	0.374946	0.828791
ENSMUSG00000006763.14	Saal1	121.701	-0.0680876	0.173919	-0.39149	0.695435	0.955986
ENSMUSG00000006764.8	Tph2	5.90235	1.0414	0.597429	1.74314	0.0813093	NA
ENSMUSG00000006782.16	Cnp	376.609	-0.0671775	0.164101	-0.409366	0.682271	0.95365
ENSMUSG00000006784.14	Ttc25	21.1918	1.01527	0.518511	1.95804	0.0502253	0.357793
ENSMUSG00000006800.13	Sulf2	384.029	0.0163995	0.22669	0.0723431	0.942329	0.992831
ENSMUSG00000006818.4	Sod2	8799.07	-0.0159953	0.0602372	-0.265538	0.790595	0.974834
ENSMUSG00000006850.7	Tmco6	234.366	0.223727	0.125395	1.78418	0.0743938	0.441356
ENSMUSG00000006906.10	Stambp	249.724	0.123563	0.121726	1.01509	0.310065	0.780818
ENSMUSG00000006920.14	Ezh1	1554.63	0.0377735	0.0798311	0.473167	0.636094	0.938029
ENSMUSG00000006930.15	Hap1	9.76851	-1.20294	0.583399	-2.06194	0.0392131	0.311232
ENSMUSG00000006931.15	P3h4	177.216	0.129782	0.183753	0.706281	0.480013	0.88278
ENSMUSG00000006932.17	Ctnnb1	7910.69	-0.0441242	0.0568279	-0.776454	0.437481	0.864699
ENSMUSG00000006941.5	Eif1b	715.542	-0.0652218	0.100378	-0.64976	0.515847	0.895068
ENSMUSG00000006958.13	Chrd	173.172	-0.0328391	0.180529	-0.181905	0.855657	0.983322
ENSMUSG00000006998.15	Psmd2	8306.42	0.040664	0.0685972	0.592794	0.553319	0.909367
ENSMUSG00000007021.4	Syngr3	2.97628	-0.943239	1.37708	-0.684954	0.493373	NA
ENSMUSG00000007029.16	Vars	1840.61	0.00877998	0.106938	0.0821037	0.934564	0.991705
ENSMUSG00000007030.8	Vwa7	441.061	0.00465602	0.155136	0.0300126	0.976057	0.997905
ENSMUSG00000007033.4	Hspa1l	464.949	-0.115965	0.137345	-0.844335	0.398482	0.846016
ENSMUSG00000007035.15	Msh5	12.8219	0.292615	0.551174	0.530894	0.595493	0.926017
ENSMUSG00000007036.15	Abhd16a	2529.54	-0.0119649	0.0631119	-0.189582	0.849637	0.982453
ENSMUSG00000007038.5	Neu1	566.95	0.0205947	0.0963514	0.213746	0.830745	0.979222
ENSMUSG00000007039.12	Ddah2	239.248	-0.125787	0.151327	-0.831224	0.405847	0.849731
ENSMUSG00000007041.9	Clic1	284.097	0.174941	0.144446	1.21112	0.22585	0.704356
ENSMUSG00000007050.17	Lsm2	243.046	0.210259	0.127635	1.64734	0.0994877	0.505084
ENSMUSG00000007080.14	Pole	121.698	-0.188792	0.187771	-1.00544	0.314686	0.78298
ENSMUSG00000007097.14	Atp1a2	54380.8	-0.0389905	0.0857438	-0.454733	0.649301	0.942192
ENSMUSG00000007107.6	Atp1a4	8.44552	0.918185	0.583559	1.57342	0.115621	0.539386
ENSMUSG00000007122.11	Casq1	76771.3	0.0970181	0.128125	0.757212	0.448923	0.868833
ENSMUSG00000007207.10	Stx1a	46.7103	0.424211	0.272513	1.55666	0.119551	0.548922
ENSMUSG00000007216.6	Zfp775	396.277	0.0233589	0.0841732	0.277509	0.781389	0.973609
ENSMUSG00000007279.14	Scube2	83.167	-0.487491	0.320396	-1.52153	0.128128	0.568382
ENSMUSG00000007338.9	Mrpl49	673.5	0.104272	0.0926924	1.12492	0.260622	0.740987
ENSMUSG00000007379.15	Dennd2c	152.462	-0.176355	0.182393	-0.966897	0.333596	0.800183
ENSMUSG00000007411.15	Mark3	2092.19	0.0364621	0.0549275	0.663823	0.506804	0.890332
ENSMUSG00000007415.15	Gatad1	2086.2	0.0637787	0.0647531	0.984951	0.324648	0.791865
ENSMUSG00000007458.14	M6pr	939.474	0.0397942	0.0784305	0.507382	0.611887	0.929773
ENSMUSG00000007476.18	Lrrc8a	246.537	0.802723	0.158853	5.05326	4.34343e-07	5.15612e-05
ENSMUSG00000007480.3	Mc5r	80.497	-0.489595	0.253439	-1.93181	0.0533834	0.369213
ENSMUSG00000007564.14	Ppp2r1a	3808.82	0.0283605	0.0631067	0.449405	0.653139	0.942672
ENSMUSG00000007570.15	Fance	295.861	-0.264767	0.130343	-2.03131	0.0422234	0.325017
ENSMUSG00000007589.8	Tinf2	429.173	-0.0299237	0.0954674	-0.313444	0.753943	0.970407
ENSMUSG00000007591.14	Tssk4	3.74391	-0.945335	0.779152	-1.21329	0.22502	NA
ENSMUSG00000007594.10	Hapln4	4.52164	2.06056	0.887066	2.3229	0.0201846	NA
ENSMUSG00000007603.8	Dus3l	968.539	-0.0851507	0.0737029	-1.15532	0.247958	0.728145
ENSMUSG00000007610.15	Gtpbp3	391.376	0.0160866	0.0980517	0.164062	0.869682	0.984311
ENSMUSG00000007613.15	Tgfbr1	1336.35	0.0717344	0.0929279	0.771936	0.440152	0.864712
ENSMUSG00000007617.17	Homer1	2750.99	0.0695822	0.0654731	1.06276	0.287891	0.766031
ENSMUSG00000007646.13	Rad51c	19.9722	1.55586	0.505473	3.07803	0.00208372	0.0467747
ENSMUSG00000007655.16	Cav1	5097.32	-0.0299483	0.0991683	-0.301995	0.762656	0.971745
ENSMUSG00000007656.13	Arpp19	1547.93	-0.0476256	0.0898715	-0.529931	0.59616	0.926017
ENSMUSG00000007659.18	Bcl2l1	580.07	0.899049	0.147875	6.07979	1.20341e-09	2.83293e-07
ENSMUSG00000007670.9	Khsrp	1108.92	-0.146366	0.0692722	-2.11292	0.0346078	0.292
ENSMUSG00000007682.5	Dio2	78.2062	0.303915	0.259141	1.17278	0.240885	0.721089
ENSMUSG00000007721.6	Ccdc124	1973.77	-0.058142	0.0751716	-0.773456	0.439253	0.864712
ENSMUSG00000007739.10	Cct4	2988.4	0.036471	0.0724364	0.50349	0.61462	0.930533
ENSMUSG00000007777.9	0610009B22Rik	602.274	0.124816	0.0901585	1.38441	0.166234	0.633304
ENSMUSG00000007783.10	Cpt1c	81.7626	-0.113325	0.186256	-0.608436	0.542898	0.905353
ENSMUSG00000007805.4	Twist2	10.4108	1.10216	0.464379	2.3734	0.0176252	0.194257
ENSMUSG00000007812.16	Zfp655	429.563	-0.102487	0.105565	-0.970841	0.331628	0.798334
ENSMUSG00000007815.13	Rhoa	3546.67	0.1233	0.0707024	1.74393	0.081172	0.457666
ENSMUSG00000007817.14	Zmiz1	1643.89	0.30677	0.136557	2.24647	0.024674	0.241107
ENSMUSG00000007827.10	Ankrd26	168.216	-0.0394822	0.159138	-0.248101	0.804056	0.976928
ENSMUSG00000007833.15	Aldh16a1	290.635	0.0415672	0.102896	0.403973	0.686233	0.954515
ENSMUSG00000007836.6	Hnrnpa0	1213.51	-0.183148	0.151895	-1.20575	0.227912	0.705586
ENSMUSG00000007837.11	Prrg2	287.919	-0.0692588	0.120672	-0.573942	0.566007	0.9155
ENSMUSG00000007850.16	Hnrnph1	5684.44	0.0787801	0.0829025	0.950274	0.341973	0.808429
ENSMUSG00000007867.8	Ift43	144.776	0.193517	0.128298	1.50834	0.131467	0.574863
ENSMUSG00000007872.3	Id3	474.307	-0.145616	0.179407	-0.811649	0.416993	0.856351
ENSMUSG00000007877.2	Tcap	57124	-0.332709	0.0923385	-3.60314	0.000314396	0.0114016
ENSMUSG00000007880.16	Arid1a	1646.55	-0.205646	0.104934	-1.95977	0.050023	0.357022
ENSMUSG00000007888.15	Crlf1	123.262	0.209491	0.163166	1.28391	0.199174	0.6781
ENSMUSG00000007891.16	Ctsd	12622.1	0.110515	0.0964207	1.14617	0.251724	0.732512
ENSMUSG00000007892.8	Rplp1	7883.21	-0.0484806	0.0989038	-0.490179	0.624007	0.934361
ENSMUSG00000007908.14	Hmgcll1	13.2742	-1.0345	0.450526	-2.29621	0.0216636	0.222418
ENSMUSG00000007944.8	Ttc9b	8.39197	0.344286	0.536959	0.641177	0.521408	0.896937
ENSMUSG00000007946.11	Phox2a	3.64303	1.10967	0.953656	1.16359	0.244589	NA
ENSMUSG00000007950.9	Abhd8	694.091	-0.077323	0.120078	-0.643942	0.519613	0.896708
ENSMUSG00000007987.12	Ift22	144.359	0.0420284	0.141865	0.296257	0.767034	0.972527
ENSMUSG00000007989.6	Fzd3	4.46333	1.0382	0.755165	1.3748	0.169194	NA
ENSMUSG00000008035.12	Mid1ip1	704.717	-0.513941	0.150311	-3.4192	0.00062806	0.0189729
ENSMUSG00000008036.11	Ap2s1	748.922	0.0707455	0.0838694	0.84352	0.398938	0.84651
ENSMUSG00000008090.14	Fgfrl1	737.892	-0.0272728	0.148072	-0.184186	0.853867	0.983322
ENSMUSG00000008129.14	4930432K21Rik	18.0126	-0.187041	0.327816	-0.570566	0.568294	0.916111
ENSMUSG00000008136.14	Fhl2	143.549	0.0768791	0.312986	0.245632	0.805967	0.977262
ENSMUSG00000008140.17	Emc10	1864.85	-0.0444882	0.0848562	-0.524277	0.600086	0.927034
ENSMUSG00000008153.11	Clstn3	45.9075	0.298616	0.231855	1.28794	0.197766	0.677028
ENSMUSG00000008167.14	Fbxw9	66.3565	0.234234	0.216046	1.08418	0.278284	0.756039
ENSMUSG00000008200.14	Fnbp4	1225.38	-0.0383138	0.108328	-0.353682	0.723577	0.963562
ENSMUSG00000008206.16	Cers4	210.48	-0.379086	0.114212	-3.31915	0.000902924	0.0249833
ENSMUSG00000008226.14	Scrn3	2595.77	-0.0666609	0.0891236	-0.74796	0.454484	0.871515
ENSMUSG00000008301.11	Phax	465.3	-0.0126858	0.0873182	-0.145282	0.884488	0.986239
ENSMUSG00000008305.18	Tle1	950.979	-0.0646099	0.100326	-0.644	0.519576	0.896708
ENSMUSG00000008307.11	1700109H08Rik	167.249	-0.56267	0.178953	-3.14423	0.00166523	0.0398474
ENSMUSG00000008318.10	Relt	421.183	0.608285	0.12882	4.72198	2.33557e-06	0.000209994
ENSMUSG00000008333.12	Snrpb2	468.934	0.0516339	0.0825297	0.62564	0.531551	0.900426
ENSMUSG00000008348.9	Ubc	3520.58	1.19772	0.128302	9.33516	1.00841e-20	1.69583e-17
ENSMUSG00000008373.16	Prpf31	549.496	-0.0262857	0.108198	-0.242941	0.808051	0.977386
ENSMUSG00000008384.8	Sertad1	242.976	-0.101273	0.106329	-0.952449	0.340869	0.806902
ENSMUSG00000008393.8	Carhsp1	449.798	0.350553	0.163307	2.14658	0.0318264	0.279701
ENSMUSG00000008398.14	Elk3	536.87	-0.107137	0.132134	-0.810824	0.417467	0.856351
ENSMUSG00000008429.8	Herpud2	2326.44	-0.100236	0.0882897	-1.13531	0.256245	0.735831
ENSMUSG00000008435.15	Rdh13	531.325	0.127618	0.12292	1.03822	0.29917	0.77469
ENSMUSG00000008450.8	Nutf2	910.27	-0.0268509	0.10155	-0.264412	0.791462	0.974985
ENSMUSG00000008475.13	Arpc5	476.599	0.0382238	0.115223	0.331737	0.740088	0.968585
ENSMUSG00000008496.19	Pou2f2	12.5195	-0.32661	0.513405	-0.636166	0.524668	0.898774
ENSMUSG00000008540.11	Mgst1	354.616	-0.28834	0.165248	-1.74489	0.0810044	0.457666
ENSMUSG00000008575.17	Nfib	3107.99	0.0692011	0.0774491	0.893505	0.371587	0.826579
ENSMUSG00000008604.11	Ubqln4	4566.71	0.031224	0.0420933	0.741781	0.45822	0.873439
ENSMUSG00000008658.15	Rbfox1	10177.9	-0.0955597	0.107906	-0.885579	0.375845	0.82996
ENSMUSG00000008668.14	Rps18	3969.43	0.00787151	0.0824203	0.0955044	0.923914	0.990525
ENSMUSG00000008682.13	Rpl10	9225.81	0.00536197	0.0793994	0.0675317	0.946158	0.993451
ENSMUSG00000008683.16	Rps15a	2817.52	0.0420081	0.0834132	0.503615	0.614532	0.930533
ENSMUSG00000008690.15	Ncaph2	1821.85	0.00886557	0.0681136	0.130159	0.896441	0.988133
ENSMUSG00000008730.17	Hipk1	2121.62	0.237482	0.129655	1.83164	0.0670046	0.418469
ENSMUSG00000008734.9	Gprc5b	737.057	0.197918	0.134936	1.46676	0.142443	0.596422
ENSMUSG00000008763.16	Man1a2	648.159	0.116859	0.104665	1.11651	0.264205	0.74372
ENSMUSG00000008813.12	Tppp2	34.0617	-0.616096	0.294423	-2.09256	0.0363888	0.299763
ENSMUSG00000008822.15	Acyp1	433.597	0.0350918	0.108683	0.322884	0.746783	0.969334
ENSMUSG00000008845.9	Cd163	312.987	0.445563	0.211088	2.11079	0.03479	0.292855
ENSMUSG00000008855.17	Hdac5	2523.11	-0.212956	0.0868957	-2.45071	0.0142576	0.168131
ENSMUSG00000008859.7	Rala	1091.53	0.129816	0.0927187	1.40011	0.16148	0.626955
ENSMUSG00000008874.3	Clec3a	5.08688	-0.720683	1.21106	-0.595087	0.551785	NA
ENSMUSG00000008892.12	Vdac3	12841.8	-0.0132651	0.0518179	-0.255995	0.797954	0.974985
ENSMUSG00000008958.14	Vps72	1407.64	0.0931388	0.0851011	1.09445	0.273758	0.752609
ENSMUSG00000008976.16	Gabpa	1396.97	-0.0297412	0.0893912	-0.332708	0.739354	0.968585
ENSMUSG00000008999.7	Bmp7	35.4177	0.182492	0.291864	0.625264	0.531798	0.900548
ENSMUSG00000009013.5	Dynll1	817.929	0.511483	0.120017	4.26176	2.02824e-05	0.00126828
ENSMUSG00000009030.14	Pdcl	469.148	0.0185691	0.105255	0.176419	0.859965	0.983798
ENSMUSG00000009035.13	Tmem184b	1260.24	0.332907	0.0902963	3.68683	0.000227068	0.00886967
ENSMUSG00000009073.16	Nf2	3816.35	0.0193248	0.060181	0.321112	0.748125	0.96978
ENSMUSG00000009075.2	Cabp7	15.2122	0.319137	0.48951	0.651952	0.514432	0.894456
ENSMUSG00000009076.10	Zmat5	404.438	0.050356	0.120216	0.41888	0.675304	0.950828
ENSMUSG00000009079.16	Ewsr1	2767	-0.156024	0.0956687	-1.63087	0.102917	0.512897
ENSMUSG00000009090.17	Ap1b1	2048.08	0.133504	0.0704349	1.89542	0.0580369	0.385406
ENSMUSG00000009092.4	Derl3	5.18357	0.686266	0.734459	0.934382	0.350107	NA
ENSMUSG00000009097.9	Tbx1	304.178	0.762123	0.259562	2.93619	0.0033227	0.0648119
ENSMUSG00000009108.15	Gnat2	8.46958	-0.593353	0.513495	-1.15552	0.247878	0.728145
ENSMUSG00000009112.4	Bcl2l13	3539.2	-9.81664e-05	0.0581601	-0.00168786	0.998653	0.999937
ENSMUSG00000009114.17	2610028H24Rik	19.6847	0.69021	0.522868	1.32005	0.18682	0.662577
ENSMUSG00000009145.6	Dqx1	43.1865	0.466161	0.25713	1.81294	0.0698408	0.427672
ENSMUSG00000009185.2	Ccl8	9.00338	0.404166	0.663128	0.609485	0.542203	0.905062
ENSMUSG00000009207.15	Lnpk1	1257.23	-0.0356653	0.139767	-0.255177	0.798587	0.975144
ENSMUSG00000009210.10	Prr29	137.09	0.242293	0.17419	1.39097	0.164234	0.63114
ENSMUSG00000009214.9	Tmem8c	12.8011	-0.176782	0.772653	-0.228799	0.819025	0.978146
ENSMUSG00000009246.14	Trpm5	3.31263	0.986264	0.866511	1.1382	0.255036	NA
ENSMUSG00000009281.6	Rarres2	286.556	-0.164133	0.146895	-1.11734	0.263847	0.7434
ENSMUSG00000009291.12	Pttg1ip	1053.66	0.233813	0.0997884	2.34309	0.0191248	0.204938
ENSMUSG00000009293.17	Ube2g2	3432.96	0.0678648	0.105711	0.641986	0.520882	0.896937
ENSMUSG00000009376.15	Met	572.072	-0.359078	0.123825	-2.89989	0.00373297	0.0704627
ENSMUSG00000009378.3	Slc16a12	33.9682	-0.394006	0.427138	-0.922434	0.356302	0.819261
ENSMUSG00000009394.13	Syn2	56.8922	0.926697	0.227778	4.06843	4.73311e-05	0.00261526
ENSMUSG00000009406.13	Elk1	330.484	0.0907837	0.115115	0.788635	0.430325	0.861533
ENSMUSG00000009418.15	Nav1	626.684	0.0915788	0.118602	0.77215	0.440026	0.864712
ENSMUSG00000009470.16	Tnpo1	1688.12	-0.0298288	0.0819357	-0.364052	0.715819	0.96087
ENSMUSG00000009471.4	Myod1	864.74	-0.502548	0.203396	-2.47079	0.0134816	0.162581
ENSMUSG00000009487.10	Otog	34.6345	0.278818	0.43541	0.640358	0.52194	0.897361
ENSMUSG00000009535.13	Rnmt	1197.13	0.00811864	0.090553	0.0896562	0.92856	0.990561
ENSMUSG00000009545.14	Kcnq1	21.05	0.361799	0.341149	1.06053	0.288902	0.76679
ENSMUSG00000009549.14	Srp14	1695.18	0.0538326	0.0721224	0.746406	0.455422	0.871664
ENSMUSG00000009555.16	Cdk9	753.103	-0.0736155	0.0807862	-0.911238	0.36217	0.822473
ENSMUSG00000009563.16	Tor2a	204.567	-0.249884	0.132444	-1.88671	0.0591992	0.390761
ENSMUSG00000009566.12	Fpgs	313.301	0.00663922	0.12551	0.0528979	0.957813	0.994756
ENSMUSG00000009569.14	Mkl2	1556.64	-0.559021	0.145623	-3.83883	0.000123624	0.00552491
ENSMUSG00000009575.14	Cbx5	1457.08	-0.14962	0.0965917	-1.549	0.121382	0.55294
ENSMUSG00000009585.17	Apobec3	145.573	-0.161099	0.212253	-0.758996	0.447855	0.868243
ENSMUSG00000009596.9	Taf7l	3.91333	0.560523	0.839874	0.667389	0.504524	NA
ENSMUSG00000009614.16	Sardh	54.2803	0.15183	0.207486	0.731761	0.464314	0.878426
ENSMUSG00000009621.18	Vav2	113.639	0.075648	0.192152	0.393688	0.693811	0.955868
ENSMUSG00000009628.14	Tex15	3.34058	0.950128	0.868321	1.09421	0.273862	NA
ENSMUSG00000009630.10	Ppp2cb	901.655	0.175022	0.0845175	2.07084	0.0383738	0.307375
ENSMUSG00000009633.3	G0s2	601.188	-0.271949	0.22641	-1.20113	0.229699	0.70725
ENSMUSG00000009640.11	Dmap1	444.036	0.0460994	0.0849867	0.542431	0.587521	0.922577
ENSMUSG00000009647.13	Mcu	1308.64	0.173682	0.0705083	2.46329	0.013767	0.164846
ENSMUSG00000009654.4	Oit3	2.77331	1.03664	1.45994	0.710056	0.477669	NA
ENSMUSG00000009681.9	Bcr	260.096	0.0976922	0.165329	0.590895	0.554591	0.909617
ENSMUSG00000009687.14	Fxyd5	182.919	0.348715	0.153977	2.26472	0.0235299	0.233533
ENSMUSG00000009731.4	Kcnd1	13.9422	0.00618054	0.428233	0.0144327	0.988485	0.99869
ENSMUSG00000009733.8	Tfcp2	372.656	-0.0112151	0.0954405	-0.117508	0.906457	0.988617
ENSMUSG00000009739.16	Pou6f1	682.699	-0.0581665	0.0956833	-0.607906	0.54325	0.905418
ENSMUSG00000009741.15	Ubp1	1167.24	0.0218609	0.0808951	0.270237	0.786978	0.973967
ENSMUSG00000009772.15	Nuak2	42.8581	0.171561	0.254376	0.674437	0.500033	0.889335
ENSMUSG00000009828.15	Ick	365.794	-0.156756	0.170904	-0.917214	0.359031	0.820584
ENSMUSG00000009863.14	Sdhb	12609.2	-0.0346596	0.0978069	-0.354367	0.723064	0.963562
ENSMUSG00000009876.13	Cox4i2	81.9954	-0.132526	0.212885	-0.622526	0.533596	0.901088
ENSMUSG00000009894.15	Snap47	829.944	0.0203686	0.0799561	0.254747	0.798919	0.975144
ENSMUSG00000009905.5	Kdsr	242.505	0.286045	0.169276	1.68982	0.0910627	0.484748
ENSMUSG00000009907.17	Vps4b	684.065	0.0192476	0.0933315	0.206228	0.836613	0.980216
ENSMUSG00000009927.9	Rps25	5081.29	0.00310451	0.0717892	0.0432449	0.965506	0.995929
ENSMUSG00000009995.17	Taz	1591.18	-0.00376588	0.0833634	-0.0451742	0.963968	0.995929
ENSMUSG00000010021.13	Kif19a	50.339	-0.204525	0.281096	-0.7276	0.466859	0.879348
ENSMUSG00000010025.19	Aldh3a2	451.137	-0.0362357	0.104398	-0.347092	0.728522	0.965875
ENSMUSG00000010044.12	Zmynd10	13.9323	1.15775	0.474813	2.43834	0.0147549	0.17185
ENSMUSG00000010045.2	Tmem115	608.223	0.026884	0.0835055	0.321942	0.747496	0.969627
ENSMUSG00000010047.12	Hyal2	373.699	0.0816439	0.0919442	0.887972	0.374556	0.828791
ENSMUSG00000010048.10	Ifrd2	1764.35	0.00984338	0.0709886	0.138661	0.889718	0.986561
ENSMUSG00000010051.15	Hyal1	85.2124	-0.0387638	0.222025	-0.174592	0.8614	0.983798
ENSMUSG00000010054.4	Tusc2	1249.88	0.0571469	0.0744119	0.76798	0.442499	0.865951
ENSMUSG00000010057.8	Nprl2	349.762	0.118481	0.106354	1.11402	0.265269	0.744781
ENSMUSG00000010064.15	Slc38a3	5333.3	0.25114	0.18156	1.38324	0.166591	0.633682
ENSMUSG00000010066.15	Cacna2d2	21.6432	-0.179969	0.423199	-0.425258	0.670649	0.949246
ENSMUSG00000010067.13	Rassf1	304.434	-0.0369819	0.143133	-0.258375	0.796117	0.974985
ENSMUSG00000010080.15	Epn3	6.53518	-1.29833	0.700592	-1.85318	0.063856	NA
ENSMUSG00000010095.13	Slc3a2	1090.92	0.165802	0.096624	1.71595	0.0861705	0.47176
ENSMUSG00000010097.13	Nxf1	3050.73	0.0570831	0.0563472	1.01306	0.311032	0.781401
ENSMUSG00000010110.17	Stx5a	653.344	0.0336999	0.0855718	0.393821	0.693714	0.955868
ENSMUSG00000010122.14	Slc47a1	977.069	0.0641379	0.136213	0.470864	0.637738	0.938661
ENSMUSG00000010136.14	Pifo	5.65167	0.127929	0.654383	0.195496	0.845005	NA
ENSMUSG00000010142.12	Tnfrsf13b	10.2386	-0.226736	0.530494	-0.427406	0.669084	0.949082
ENSMUSG00000010154.7	Spire2	9.60359	-0.815259	0.552606	-1.4753	0.140132	0.592997
ENSMUSG00000010175.13	Prox1	185.73	0.0178162	0.501277	0.0355416	0.971648	0.99753
ENSMUSG00000010277.7	2610507B11Rik	16202	-0.11322	0.0798451	-1.418	0.156191	0.618537
ENSMUSG00000010290.7	AI597479	930.364	0.11072	0.0767295	1.443	0.149022	0.607236
ENSMUSG00000010307.7	Tmem86a	117.675	-0.487689	0.209883	-2.32363	0.0201455	0.211842
ENSMUSG00000010342.16	Tex14	2.48746	0.523015	1.29857	0.402763	0.687123	NA
ENSMUSG00000010358.13	Ifi35	292.798	0.0248642	0.108697	0.228747	0.819066	0.978146
ENSMUSG00000010362.9	Rdm1	641.512	-0.109698	0.103588	-1.05898	0.289607	0.767488
ENSMUSG00000010376.14	Nedd8	1266.68	-0.0368314	0.091999	-0.400345	0.688902	0.955184
ENSMUSG00000010392.8	Gosr1	802.376	-0.0750252	0.09355	-0.80198	0.422565	0.858627
ENSMUSG00000010406.11	Mrpl52	524.713	0.0819632	0.114529	0.715652	0.474206	0.881455
ENSMUSG00000010453.12	Kansl3	2095.01	-0.163426	0.0615832	-2.65375	0.00796025	0.115663
ENSMUSG00000010461.14	Eya4	1132.47	-0.281032	0.114344	-2.45778	0.0139798	0.166737
ENSMUSG00000010476.14	Ebf3	438.716	0.0284662	0.113722	0.250315	0.802344	0.976266
ENSMUSG00000010492.10	Uckl1os	1239.17	-0.051011	0.131275	-0.388581	0.697586	0.957268
ENSMUSG00000010517.7	Faf1	2678.72	0.0128833	0.0713707	0.180512	0.856751	0.983322
ENSMUSG00000010529.5	Gm266	6.07449	-1.01667	0.774213	-1.31316	0.189128	NA
ENSMUSG00000010538.14	Tsacc	48.6505	-0.263636	0.274283	-0.961182	0.33646	0.802593
ENSMUSG00000010554.14	Mettl16	625.048	0.0581289	0.0831464	0.699115	0.48448	0.885668
ENSMUSG00000010592.8	Dazl	29.9628	0.443899	0.3375	1.31526	0.188423	0.664655
ENSMUSG00000010607.8	Pigyl	295.138	-0.0469881	0.135831	-0.345931	0.729395	0.965923
ENSMUSG00000010608.15	Rbm25	2766.73	-0.0868644	0.0871074	-0.997211	0.318662	0.786755
ENSMUSG00000010609.15	Psen2	237.45	0.00382476	0.130171	0.0293826	0.976559	0.997905
ENSMUSG00000010651.4	Acaa1b	5.28245	0.609969	0.789527	0.772575	0.439774	NA
ENSMUSG00000010660.3	Plcd1	439.977	-0.31398	0.111433	-2.81764	0.00483775	0.0835336
ENSMUSG00000010663.4	Fads1	250.869	-0.190975	0.150715	-1.26712	0.205111	0.685854
ENSMUSG00000010721.15	Lmbr1	514.273	0.0484672	0.113709	0.42624	0.669933	0.949246
ENSMUSG00000010751.15	Tnfrsf22	126.902	0.800206	0.207477	3.85683	0.000114866	0.00521686
ENSMUSG00000010755.17	Cars	1373.98	-0.0758337	0.0687148	-1.1036	0.269766	0.749611
ENSMUSG00000010797.6	Wnt2	3.21985	0.115809	0.931173	0.124368	0.901024	NA
ENSMUSG00000010803.13	Gabra1	7.31731	-0.482906	0.58592	-0.824184	0.409835	0.852374
ENSMUSG00000010830.7	Kdelr3	85.6996	0.0798253	0.215224	0.370894	0.710716	0.960197
ENSMUSG00000010911.12	Apip	599.124	0.11776	0.079032	1.49003	0.136215	0.58591
ENSMUSG00000010914.10	Pdhx	2286.6	0.0475222	0.0747638	0.635631	0.525017	0.898774
ENSMUSG00000010936.11	Vac14	938.606	0.272957	0.0887026	3.07722	0.00208942	0.0467747
ENSMUSG00000011008.13	Mcoln2	3.67242	1.38771	1.10111	1.26028	0.207568	NA
ENSMUSG00000011096.17	Akt1s1	4905.48	-0.0170813	0.0954663	-0.178925	0.857996	0.983621
ENSMUSG00000011114.18	Tbrg1	938.744	0.0244541	0.0910149	0.268682	0.788174	0.973967
ENSMUSG00000011148.13	Adssl1	27616.3	0.0117795	0.0693676	0.169812	0.865158	0.983798
ENSMUSG00000011158.7	Brf1	701.544	-0.0759946	0.0965875	-0.786795	0.431402	0.861637
ENSMUSG00000011171.11	Vipr2	42.9701	0.0444713	0.264209	0.168319	0.866333	0.984136
ENSMUSG00000011179.7	Odc1	2383.71	0.279407	0.131775	2.12034	0.0339776	0.289834
ENSMUSG00000011254.16	Thg1l	95.8309	0.0929765	0.189548	0.490517	0.623768	0.934361
ENSMUSG00000011256.16	Adam19	188.989	-0.00889527	0.18652	-0.0476908	0.961963	0.995418
ENSMUSG00000011257.19	Pabpc4	12974.3	0.0859737	0.0799459	1.0754	0.282197	0.761089
ENSMUSG00000011263.16	Exoc3l2	70.6903	-0.14654	0.250094	-0.58594	0.557916	0.911277
ENSMUSG00000011267.8	Zfp296	34.7276	0.200753	0.333673	0.601646	0.54741	0.906702
ENSMUSG00000011305.11	Plin5	1082.08	0.0952729	0.442363	0.215372	0.829477	0.979222
ENSMUSG00000011306.7	Sugp1	800.507	-0.112844	0.0995766	-1.13323	0.257116	0.73659
ENSMUSG00000011382.8	Dhdh	1592.27	-0.0663798	0.0957493	-0.693267	0.488142	0.887412
ENSMUSG00000011427.16	Zfp790	274.451	-0.306013	0.109781	-2.78748	0.00531202	0.0889924
ENSMUSG00000011658.15	Fuz	637.004	0.0154792	0.110211	0.14045	0.888305	0.986561
ENSMUSG00000011752.6	Pgam1	179.545	-0.0794632	0.128673	-0.617558	0.536867	0.9023
ENSMUSG00000011831.16	Evi5	736.266	-0.0191746	0.108978	-0.175949	0.860334	0.983798
ENSMUSG00000011832.15	Evi5l	666.92	0.0614283	0.0754349	0.814321	0.415461	0.856256
ENSMUSG00000011837.4	Snapc2	335.312	-0.0572108	0.109827	-0.520918	0.602424	0.927319
ENSMUSG00000011877.13	Git1	2029.1	0.159076	0.0822404	1.93428	0.0530791	0.36761
ENSMUSG00000011884.13	Gltp	297.647	0.132352	0.146134	0.905686	0.365102	0.823845
ENSMUSG00000011958.17	Bnip2	2893.65	0.0426386	0.0531215	0.802662	0.42217	0.858292
ENSMUSG00000011960.12	Ccnt1	720.745	-0.092181	0.127219	-0.724582	0.468708	0.880123
ENSMUSG00000012017.3	Scarf2	342.924	-0.225237	0.186428	-1.20817	0.226982	0.705175
ENSMUSG00000012076.7	Brms1l	679.184	-0.00101193	0.0900806	-0.0112336	0.991037	0.999084
ENSMUSG00000012114.16	Med15	780.89	-0.118178	0.0845751	-1.39731	0.162321	0.627918
ENSMUSG00000012117.13	Dhdds	424.193	-0.203168	0.0893779	-2.27313	0.0230181	0.231629
ENSMUSG00000012126.16	Ubxn11	33.295	-0.106091	0.290691	-0.364959	0.715142	0.96087
ENSMUSG00000012296.15	Tjap1	1254.79	-0.126487	0.0944574	-1.33909	0.180541	0.654256
ENSMUSG00000012405.15	Rpl15	4563.34	0.0299835	0.0705846	0.424788	0.670991	0.949246
ENSMUSG00000012422.14	Tmem167	676.729	0.0573203	0.102648	0.558418	0.576559	0.918517
ENSMUSG00000012428.9	Steap4	1151.49	-0.115774	0.105476	-1.09764	0.272363	0.751782
ENSMUSG00000012429.8	Mplkip	158.497	-0.0436078	0.14535	-0.300019	0.764163	0.972152
ENSMUSG00000012443.3	Kif11	28.4291	-0.351025	0.381158	-0.920944	0.35708	0.819321
ENSMUSG00000012483.4	Rpa3	88.2919	-0.273109	0.170686	-1.60006	0.109585	0.526859
ENSMUSG00000012519.14	Mlkl	41.0212	-0.26849	0.271245	-0.989841	0.322252	0.79084
ENSMUSG00000012535.14	Tnpo3	1876.51	-0.0539385	0.059498	-0.90656	0.364639	0.823845
ENSMUSG00000012609.18	Ttll5	246.467	0.0353705	0.112523	0.314341	0.753262	0.97038
ENSMUSG00000012640.16	Zfp715	570.524	-0.365345	0.107196	-3.40821	0.000653907	0.0194956
ENSMUSG00000012705.16	Retn	116.082	0.0743404	0.659695	0.112689	0.910277	0.989279
ENSMUSG00000012819.15	Cdh23	199.202	0.19698	0.151789	1.29772	0.194384	0.672112
ENSMUSG00000012848.15	Rps5	8146.03	0.0243694	0.0835565	0.291652	0.770553	0.972527
ENSMUSG00000012889.8	Podnl1	3.49771	-0.470984	0.956007	-0.492658	0.622255	NA
ENSMUSG00000013033.16	Adgrl1	827.278	0.0832458	0.159894	0.520629	0.602625	0.927319
ENSMUSG00000013076.16	Amotl1	16587.8	0.027271	0.155286	0.175617	0.860594	0.983798
ENSMUSG00000013089.15	Etv5	474.273	-0.149408	0.12689	-1.17746	0.23901	0.718203
ENSMUSG00000013091.5	Tmem190	3.06858	-2.24811	1.17179	-1.91854	0.0550432	NA
ENSMUSG00000013150.15	Gfod2	346.371	0.116614	0.114761	1.01615	0.309557	0.7807
ENSMUSG00000013155.10	Enkd1	30.2494	0.270257	0.307083	0.880078	0.378817	0.832097
ENSMUSG00000013158.6	4933405L10Rik	3.26768	0.604748	0.771252	0.784111	0.432975	NA
ENSMUSG00000013160.7	Atp6v0d1	1090.46	0.0794463	0.085629	0.927797	0.353513	0.816854
ENSMUSG00000013236.16	Ptprs	1302.48	-0.0405399	0.105297	-0.385005	0.700233	0.958019
ENSMUSG00000013275.9	Slc41a1	2174.54	0.124951	0.0964547	1.29544	0.19517	0.672733
ENSMUSG00000013367.5	Iglon5	19.0707	-0.972469	0.383131	-2.53821	0.011142	0.144456
ENSMUSG00000013419.7	Zfp651	6621.33	0.0415705	0.0749064	0.554966	0.578918	0.918525
ENSMUSG00000013465.18	Nelfb	733.603	0.0884196	0.0733023	1.20623	0.227727	0.705586
ENSMUSG00000013483.14	Card14	28.8297	0.607265	0.316662	1.91771	0.0551481	0.375269
ENSMUSG00000013495.15	Tmem175	273.16	0.00239371	0.111126	0.0215405	0.982815	0.997941
ENSMUSG00000013523.13	Bcas1	40.8964	0.0387111	0.311641	0.124217	0.901143	0.988617
ENSMUSG00000013539.13	Tango2	1002.09	0.235444	0.183474	1.28326	0.199402	0.678289
ENSMUSG00000013584.5	Aldh1a2	83.9687	0.656497	0.230885	2.8434	0.0044635	0.0794178
ENSMUSG00000013593.12	Ndufs2	18698.2	0.0405159	0.0713828	0.567586	0.570316	0.916997
ENSMUSG00000013622.15	Atraid	1099.48	-0.0419794	0.0584003	-0.718822	0.472251	0.880472
ENSMUSG00000013629.16	Cad	521.508	0.19334	0.10394	1.86011	0.0628693	0.404323
ENSMUSG00000013646.17	Sh3bp5l	565.369	-0.0587263	0.0950771	-0.61767	0.536793	0.9023
ENSMUSG00000013662.5	Atad1	2968.14	0.00627374	0.0751309	0.0835041	0.933451	0.991388
ENSMUSG00000013663.7	Pten	1523.71	-0.00782973	0.0832109	-0.094095	0.925034	0.990525
ENSMUSG00000013698.12	Pea15a	1182.38	0.134857	0.0888832	1.51724	0.129205	0.570292
ENSMUSG00000013701.12	Timm23	4162.54	0.0500615	0.0600717	0.833364	0.40464	0.849138
ENSMUSG00000013707.3	Tnfaip8l2	14.9475	-0.61265	0.400843	-1.5284	0.126412	0.564555
ENSMUSG00000013736.16	Trnt1	958.251	-0.101399	0.0803367	-1.26218	0.206884	0.686769
ENSMUSG00000013787.15	Ehmt2	1621.32	-0.118604	0.109926	-1.07895	0.280611	0.758482
ENSMUSG00000013822.7	Elof1	615.875	0.0687775	0.0901811	0.76266	0.445666	0.867407
ENSMUSG00000013833.15	Med16	1126.81	-0.0446469	0.0791254	-0.564255	0.57258	0.917741
ENSMUSG00000013846.9	St3gal1	655.761	0.433929	0.133546	3.24928	0.00115698	0.0300005
ENSMUSG00000013858.14	Tmem259	2721.19	-0.0389347	0.111779	-0.348319	0.727601	0.965412
ENSMUSG00000013878.18	Rnf170	951.882	0.0669145	0.0899606	0.74382	0.456986	0.873116
ENSMUSG00000013921.15	Clip3	154.934	-0.0320458	0.154866	-0.206926	0.836067	0.980162
ENSMUSG00000013936.12	Myl2	16089	0.184812	0.446571	0.413848	0.678986	0.952473
ENSMUSG00000013973.12	Dedd	607.589	0.0864888	0.0808093	1.07028	0.284492	0.762888
ENSMUSG00000013997.10	Nit1	725.225	0.0675461	0.0835668	0.808288	0.418925	0.856437
ENSMUSG00000014030.15	Pax5	2.69087	-2.4856	1.27567	-1.94847	0.0513585	NA
ENSMUSG00000014039.17	Prdm15	336.013	-0.0735161	0.121566	-0.604741	0.545351	0.906601
ENSMUSG00000014074.17	Rnf168	485.772	-0.103913	0.0885697	-1.17324	0.240702	0.720824
ENSMUSG00000014075.15	Tctex1d2	101.143	-0.0378755	0.170687	-0.221901	0.824391	0.978566
ENSMUSG00000014077.13	Chp1	2990.91	0.00405166	0.0644597	0.0628557	0.949881	0.994222
ENSMUSG00000014158.12	Trpv4	113.148	0.708593	0.183739	3.85652	0.000115015	0.00521686
ENSMUSG00000014164.14	Klhl3	18.2745	-0.596208	0.459911	-1.29636	0.194853	0.672491
ENSMUSG00000014177.10	Tvp23b	144.829	0.198235	0.143148	1.38482	0.166106	0.633304
ENSMUSG00000014195.15	Dnajc7	2317.03	-0.0246973	0.0568866	-0.434151	0.664179	0.947508
ENSMUSG00000014198.15	Zfp385c	9.01124	-0.0913867	0.548848	-0.166506	0.867758	0.984311
ENSMUSG00000014226.10	Cacybp	2098.76	0.242256	0.118357	2.04682	0.0406762	0.317939
ENSMUSG00000014232.14	Cluap1	246.97	-0.0799498	0.123798	-0.645806	0.518405	0.896558
ENSMUSG00000014243.5	Zswim7	478.141	-0.00624558	0.105535	-0.0591803	0.952808	0.99472
ENSMUSG00000014245.8	Pigl	161.923	-0.400905	0.160158	-2.50318	0.0123084	0.154565
ENSMUSG00000014294.4	Ndufa2	1949.79	-0.00908739	0.115362	-0.0787732	0.937213	0.992124
ENSMUSG00000014301.12	Pam16	794.192	0.0541692	0.092597	0.585	0.558548	0.911277
ENSMUSG00000014303.13	Glis2	172.547	-0.475443	0.20123	-2.36269	0.018143	0.197657
ENSMUSG00000014313.14	Cox6c	9375.45	-0.00108269	0.0985774	-0.0109831	0.991237	0.999084
ENSMUSG00000014329.14	Bicc1	279.427	0.0141404	0.155964	0.0906649	0.927759	0.990561
ENSMUSG00000014349.7	Ube2z	1065.7	0.0348773	0.0747344	0.466683	0.640727	0.93939
ENSMUSG00000014353.14	Tmem87b	742.522	-0.0236389	0.089107	-0.265287	0.790789	0.974834
ENSMUSG00000014355.10	Anapc1	1508.99	-0.00823594	0.111897	-0.0736029	0.941326	0.992831
ENSMUSG00000014361.5	Mertk	158.037	0.550247	0.160434	3.42974	0.000604157	0.0184341
ENSMUSG00000014402.15	Tsg101	1549.16	0.0241984	0.0683511	0.354031	0.723316	0.963562
ENSMUSG00000014418.16	Hps5	876.077	-0.0122742	0.128064	-0.0958436	0.923645	0.990525
ENSMUSG00000014426.8	Map3k4	1568.61	0.16611	0.0756137	2.19683	0.0280327	0.25973
ENSMUSG00000014444.17	Piezo1	860.693	0.206627	0.177896	1.1615	0.245437	0.727549
ENSMUSG00000014470.4	Rnf166	1302.57	-0.0563159	0.0752811	-0.748074	0.454415	0.871515
ENSMUSG00000014496.7	Ankrd28	2287.07	-0.0816957	0.109252	-0.74777	0.454599	0.871626
ENSMUSG00000014498.9	Ankrd52	2976.67	0.120763	0.126244	0.956585	0.338777	0.80484
ENSMUSG00000014503.14	Pkd2l2	231.533	-0.0246239	0.121568	-0.202552	0.839485	0.980925
ENSMUSG00000014504.16	Srp19	842.921	0.153848	0.0751559	2.04705	0.0406527	0.31792
ENSMUSG00000014547.9	Wdfy2	93.8516	-0.0343059	0.208291	-0.164702	0.869179	0.984311
ENSMUSG00000014550.14	Rbsn	783.273	0.0876842	0.0767364	1.14267	0.253177	0.733866
ENSMUSG00000014551.8	Mrps25	597.231	0.0682774	0.0974667	0.70052	0.483603	0.885278
ENSMUSG00000014554.13	Dguok	357.004	-0.0233933	0.111558	-0.209696	0.833905	0.979642
ENSMUSG00000014592.20	Camta1	890.365	-0.101508	0.126957	-0.799542	0.423976	0.858975
ENSMUSG00000014599.10	Csf1	393.999	-0.310452	0.0978541	-3.17261	0.00151077	0.0374564
ENSMUSG00000014601.13	Strip1	955.005	0.062586	0.0823974	0.759562	0.447516	0.868094
ENSMUSG00000014602.15	Kif1a	107.832	-0.182526	0.299713	-0.609002	0.542523	0.905099
ENSMUSG00000014606.14	Slc25a11	8182.2	-0.0234581	0.0692431	-0.338779	0.734777	0.968078
ENSMUSG00000014609.16	Chrne	494.668	-0.202467	0.130196	-1.55509	0.119924	0.549861
ENSMUSG00000014633.15	Cmc2	479.036	0.0781186	0.110019	0.710048	0.477674	0.881856
ENSMUSG00000014668.15	Chfr	612.464	0.0721933	0.0799322	0.903182	0.366429	0.82473
ENSMUSG00000014704.10	Hoxa2	38.3755	-0.543202	0.306342	-1.77319	0.0761976	0.446417
ENSMUSG00000014748.13	Tex261	2457.25	0.0631461	0.0606672	1.04086	0.29794	0.774013
ENSMUSG00000014763.7	Fam120b	855.546	0.00556117	0.0822457	0.0676165	0.946091	0.993451
ENSMUSG00000014767.16	Tbp	336.169	-0.136072	0.0955166	-1.42459	0.154277	0.615927
ENSMUSG00000014769.9	Psmb1	2872.74	0.0535382	0.0612509	0.874081	0.382074	0.833853
ENSMUSG00000014773.13	Dll1	214.437	0.607556	0.262454	2.3149	0.0206183	0.214586
ENSMUSG00000014776.7	Nol3	1622.6	0.0708867	0.0882451	0.803293	0.421805	0.858221
ENSMUSG00000014778.10	Fhod1	2158.69	-0.144528	0.129985	-1.11188	0.266189	0.745643
ENSMUSG00000014782.16	Plekhg4	9.97355	0.864163	0.557097	1.55119	0.120856	0.551973
ENSMUSG00000014786.8	Slc9a5	97.6885	-0.355166	0.205789	-1.72587	0.0843703	0.467034
ENSMUSG00000014791.10	Elmo3	90.5408	-0.142896	0.259533	-0.550588	0.581916	0.919087
ENSMUSG00000014813.8	Stc1	24.9121	0.706519	0.348556	2.02699	0.0426632	0.327046
ENSMUSG00000014837.15	4931428F04Rik	95.8709	-0.151861	0.18098	-0.839107	0.40141	0.847217
ENSMUSG00000014846.12	Tppp3	1314.44	0.0848808	0.187428	0.452873	0.65064	0.942192
ENSMUSG00000014850.15	Msh3	494.313	0.0164504	0.133274	0.123434	0.901764	0.988617
ENSMUSG00000014856.12	Tmem208	396.529	-0.0442618	0.0923053	-0.479515	0.631572	0.936575
ENSMUSG00000014859.9	E2f4	1153.81	0.0784576	0.0732626	1.07091	0.28421	0.762888
ENSMUSG00000014867.9	Surf4	3810.62	0.0622947	0.0650359	0.957852	0.338137	0.804698
ENSMUSG00000014873.15	Surf2	376.465	0.0802337	0.0994446	0.806818	0.419771	0.857315
ENSMUSG00000014905.3	Dnajb9	1464.82	-0.0584123	0.0939286	-0.621879	0.534021	0.901467
ENSMUSG00000014907.10	Naf1	221.982	0.21864	0.135032	1.61917	0.10541	0.517781
ENSMUSG00000014932.15	Yes1	410.993	-0.502474	0.0976269	-5.14689	2.64846e-07	3.37067e-05
ENSMUSG00000014956.15	Ppp1cb	16246.1	-0.0192399	0.0617244	-0.311706	0.755264	0.970407
ENSMUSG00000014959.12	Gorasp2	3181.75	0.0300391	0.0646343	0.464755	0.642107	0.939441
ENSMUSG00000014980.14	Tsen15	339.356	0.0092699	0.12309	0.0753098	0.939968	0.992831
ENSMUSG00000015002.17	Efr3a	1910.73	0.0026882	0.0798714	0.0336566	0.973151	0.997888
ENSMUSG00000015013.9	Trappc2l	418.49	0.104887	0.1005	1.04365	0.296646	0.772631
ENSMUSG00000015016.8	Acsf3	354.675	0.00293878	0.113337	0.0259295	0.979314	0.997941
ENSMUSG00000015023.7	Ddx19a	925.487	-0.0464416	0.101831	-0.456063	0.648344	0.942105
ENSMUSG00000015027.11	Galns	61.6177	0.00772143	0.311978	0.0247499	0.980254	0.997941
ENSMUSG00000015053.14	Gata2	308.207	0.139336	0.162513	0.857383	0.391233	0.840609
ENSMUSG00000015083.11	C8g	68.1774	0.0499591	0.194637	0.256678	0.797427	0.974985
ENSMUSG00000015085.8	Entpd2	266.879	0.384214	0.113542	3.38389	0.000714658	0.0206842
ENSMUSG00000015087.14	Rabl6	4436.61	0.0670604	0.0496787	1.34988	0.177054	0.649258
ENSMUSG00000015092.9	Edf1	2573.86	0.0412918	0.0889659	0.464131	0.642554	0.939441
ENSMUSG00000015093.15	Clic3	25.5742	0.203324	0.332399	0.611687	0.540745	0.904814
ENSMUSG00000015094.16	Npdc1	457.848	0.174963	0.0888593	1.96899	0.0489547	0.352878
ENSMUSG00000015095.12	Fbxw5	2736.41	0.0861398	0.0656128	1.31285	0.189234	0.665969
ENSMUSG00000015112.15	Slc25a13	43.4358	0.374804	0.381281	0.983015	0.3256	0.792614
ENSMUSG00000015120.15	Ube2i	995.369	0.0880692	0.0834765	1.05502	0.291417	0.768253
ENSMUSG00000015126.9	Tsr3	412.719	-0.0615627	0.115969	-0.530854	0.59552	0.926017
ENSMUSG00000015127.14	Unkl	149.706	-0.0175109	0.132013	-0.132645	0.894474	0.987398
ENSMUSG00000015133.17	Lrrk1	268.493	0.0886044	0.129115	0.686247	0.492558	0.888885
ENSMUSG00000015134.15	Aldh1a3	47.8863	-0.425057	0.268899	-1.58073	0.11394	0.53676
ENSMUSG00000015143.14	Actn1	503.37	0.254527	0.141901	1.7937	0.0728608	0.43777
ENSMUSG00000015149.14	Sirt2	3606.68	0.00965369	0.0526508	0.183353	0.854521	0.983322
ENSMUSG00000015165.16	Hnrnpl	3115.61	0.0551849	0.0815566	0.676646	0.498631	0.889335
ENSMUSG00000015176.9	Nolc1	1268.88	0.0297353	0.0817772	0.363613	0.716147	0.96087
ENSMUSG00000015189.12	Casd1	995.488	0.107169	0.0708815	1.51194	0.130549	0.573432
ENSMUSG00000015202.13	Cnksr3	281.623	1.37532	0.237701	5.78592	7.21165e-09	1.3871e-06
ENSMUSG00000015214.14	Mtmr1	1600.81	-0.00933081	0.0641371	-0.145482	0.88433	0.986239
ENSMUSG00000015217.11	Hmgb3	160.31	-0.0400065	0.225194	-0.177653	0.858995	0.983753
ENSMUSG00000015222.17	Map2	98.4466	-0.0520578	0.228898	-0.227428	0.820091	0.978146
ENSMUSG00000015224.10	Cyp2j9	46.0747	-0.353804	0.238062	-1.48618	0.13723	0.588525
ENSMUSG00000015243.4	Abca1	631.066	0.0449103	0.15104	0.297339	0.766207	0.972527
ENSMUSG00000015247.10	Nipsnap3b	63.8441	0.491134	0.194338	2.52721	0.0114972	0.148134
ENSMUSG00000015289.4	Lage3	405.618	0.0571852	0.1068	0.53544	0.592346	0.924665
ENSMUSG00000015290.15	Ubl4a	2585.34	0.0575716	0.0729685	0.788993	0.430116	0.861533
ENSMUSG00000015291.10	Gdi1	1860.09	-0.0466465	0.0684574	-0.681394	0.495622	0.889335
ENSMUSG00000015305.6	Sash1	673.08	0.626721	0.133277	4.70239	2.57133e-06	0.000225846
ENSMUSG00000015312.8	Gadd45b	518.975	-0.73999	0.395419	-1.87141	0.0612887	0.398495
ENSMUSG00000015335.16	Zdhhc12	78.5103	-0.0331553	0.194974	-0.17005	0.864971	0.983798
ENSMUSG00000015337.5	Endog	1229.73	0.0744917	0.110768	0.672501	0.501265	0.889335
ENSMUSG00000015340.10	Cybb	65.9887	-0.575592	0.305424	-1.88457	0.0594881	0.391814
ENSMUSG00000015341.17	Golga7	1051.09	0.0303951	0.0799436	0.380207	0.703792	0.958844
ENSMUSG00000015342.6	Xk	328.032	0.155827	0.112178	1.3891	0.164803	0.632428
ENSMUSG00000015354.8	Pcolce2	224.661	-0.227834	0.169704	-1.34254	0.179422	0.653208
ENSMUSG00000015355.13	Cd48	17.457	-0.126088	0.478221	-0.263661	0.792041	0.974985
ENSMUSG00000015357.10	Clpx	2503.13	0.00219903	0.115032	0.0191167	0.984748	0.997995
ENSMUSG00000015363.13	Trabd	1424.2	0.00173076	0.0833035	0.0207765	0.983424	0.997941
ENSMUSG00000015377.9	Dennd6b	751.194	-0.0160673	0.108815	-0.147657	0.882614	0.986042
ENSMUSG00000015396.3	Cd83	28.846	0.129127	0.445958	0.289549	0.772161	0.972527
ENSMUSG00000015405.15	Ace2	18.5691	0.988651	0.504469	1.95979	0.0500206	0.357022
ENSMUSG00000015451.16	C4a	7.69516	-0.014145	0.550495	-0.025695	0.979501	0.997941
ENSMUSG00000015452.14	Ager	5.45458	-0.364661	0.757257	-0.481555	0.630122	NA
ENSMUSG00000015461.15	Atf6b	387.618	-0.0730736	0.0977993	-0.747179	0.454955	0.871664
ENSMUSG00000015467.14	Egfl8	49.1563	-0.115348	0.234172	-0.492578	0.622311	0.933421
ENSMUSG00000015468.14	Notch4	711.639	0.396215	0.134257	2.95117	0.00316574	0.0624634
ENSMUSG00000015474.16	Ppt2	716.064	0.0417274	0.0894064	0.466716	0.640703	0.93939
ENSMUSG00000015476.6	Prrt1	36.1659	-0.440671	0.335827	-1.3122	0.189454	0.666179
ENSMUSG00000015478.13	Rnf5	527.251	0.0812585	0.106331	0.764206	0.444744	0.86713
ENSMUSG00000015488.14	Cacfd1	1398.78	0.0477955	0.109422	0.436799	0.662257	0.946482
ENSMUSG00000015501.10	Hivep2	1772.01	-0.124671	0.155585	-0.801303	0.422957	0.858627
ENSMUSG00000015522.18	Arnt	1950.22	-0.165361	0.0811798	-2.03697	0.0416532	0.322239
ENSMUSG00000015533.8	Itga2	11.7407	-0.761406	0.597586	-1.27414	0.202615	0.68236
ENSMUSG00000015536.14	Mocs2	1212.46	-0.06665	0.0691414	-0.963966	0.335063	0.80102
ENSMUSG00000015542.17	Nat9	271.008	0.176268	0.104967	1.67927	0.0931002	0.48984
ENSMUSG00000015568.16	Lpl	33319.4	0.0996419	0.205988	0.483727	0.628579	0.935521
ENSMUSG00000015575.14	Atp6v0e	526.27	0.178196	0.108317	1.64513	0.0999425	0.505703
ENSMUSG00000015597.16	Zfp318	499.465	-0.234709	0.121764	-1.92757	0.0539089	0.371326
ENSMUSG00000015605.5	Srf	3102.17	0.107836	0.0804644	1.34017	0.180191	0.654085
ENSMUSG00000015619.10	Gata3	12.7939	-0.904429	0.458984	-1.9705	0.0487809	0.352461
ENSMUSG00000015647.9	Lama5	1301.75	0.015042	0.139665	0.107701	0.914233	0.989843
ENSMUSG00000015653.13	Steap2	24.4505	-0.105172	0.321913	-0.326708	0.743888	0.968866
ENSMUSG00000015656.17	Hspa8	46612.7	0.133187	0.0921076	1.446	0.148178	0.606553
ENSMUSG00000015659.12	Serac1	609.12	-0.0744765	0.0949706	-0.784206	0.432919	0.861637
ENSMUSG00000015668.13	Pdzd11	220.472	0.0409626	0.137146	0.298679	0.765185	0.972527
ENSMUSG00000015671.10	Psma2	1835.44	0.0244216	0.0661198	0.369354	0.711864	0.960214
ENSMUSG00000015672.3	Mrpl32	581.447	-0.0422219	0.0891969	-0.473356	0.635959	0.937921
ENSMUSG00000015697.14	Setdb1	701.689	-0.0767369	0.0826753	-0.928172	0.353318	0.816557
ENSMUSG00000015702.13	Anxa9	13.1605	-0.217694	0.523979	-0.415464	0.677802	0.951868
ENSMUSG00000015709.9	Arnt2	104.657	-0.0313569	0.235801	-0.13298	0.894209	0.987352
ENSMUSG00000015711.8	Prune1	2677.3	-0.0682241	0.0811815	-0.84039	0.40069	0.847217
ENSMUSG00000015714.11	Cers2	943.077	-0.221142	0.0833366	-2.65361	0.00796366	0.115663
ENSMUSG00000015733.13	Capza2	11080	-0.019767	0.0813366	-0.243027	0.807985	0.977386
ENSMUSG00000015745.9	Plekho1	315.585	0.171067	0.13644	1.25379	0.209919	0.692024
ENSMUSG00000015747.5	Vps45	250.095	-0.0294224	0.136198	-0.216027	0.828967	0.979222
ENSMUSG00000015748.13	Prpf3	595.598	-0.0182499	0.107468	-0.169818	0.865153	0.983798
ENSMUSG00000015749.12	Anp32e	3153.43	0.045157	0.0687887	0.65646	0.511528	0.893208
ENSMUSG00000015750.15	Aph1a	741.583	-0.0286372	0.12509	-0.228933	0.818921	0.978146
ENSMUSG00000015755.16	Tab2	6156.34	0.0549391	0.0589434	0.932064	0.351303	0.815583
ENSMUSG00000015757.10	Ppil4	658.83	0.0304413	0.0858082	0.35476	0.72277	0.963409
ENSMUSG00000015759.10	Cnih1	1903.48	0.0436403	0.0825469	0.528673	0.597032	0.926017
ENSMUSG00000015766.14	Eps8	210.81	0.3133	0.186081	1.68368	0.0922437	0.487198
ENSMUSG00000015776.12	Med22	474.53	-0.0164296	0.0883855	-0.185885	0.852535	0.982943
ENSMUSG00000015790.16	Surf1	621.698	-0.0542346	0.0957677	-0.566314	0.571181	0.917451
ENSMUSG00000015804.14	Med28	758.391	0.0799168	0.0842388	0.948693	0.342777	0.808597
ENSMUSG00000015806.12	Qdpr	967.644	0.0527165	0.0844725	0.624067	0.532584	0.90058
ENSMUSG00000015812.7	Gnrh1	34.2344	0.156401	0.255928	0.611112	0.541125	0.904894
ENSMUSG00000015837.15	Sqstm1	17327.2	-0.0742773	0.0865858	-0.857846	0.390977	0.840609
ENSMUSG00000015839.6	Nfe2l2	1829.72	0.567455	0.169981	3.33834	0.000842795	0.0237593
ENSMUSG00000015843.10	Rxrg	1875.99	0.267494	0.1115	2.39905	0.0164375	0.185978
ENSMUSG00000015846.14	Rxra	5666.23	0.111529	0.0991868	1.12444	0.260828	0.740987
ENSMUSG00000015850.11	Adamtsl4	1013.29	-0.377042	0.190768	-1.97644	0.0481052	0.349924
ENSMUSG00000015852.13	Fcrls	76.7327	-0.050602	0.307521	-0.164548	0.8693	0.984311
ENSMUSG00000015869.16	Prpsap1	397.685	-0.0385783	0.0954234	-0.404286	0.686003	0.954515
ENSMUSG00000015879.8	Fam184b	12.0165	-0.400734	0.469236	-0.854013	0.393098	0.84204
ENSMUSG00000015880.13	Ncapg	4.49605	-0.638924	0.946204	-0.67525	0.499517	NA
ENSMUSG00000015882.17	Lcorl	225.255	-0.0277108	0.134905	-0.205409	0.837252	0.980467
ENSMUSG00000015889.8	Lta4h	811.983	0.0176618	0.0773838	0.228237	0.819462	0.978146
ENSMUSG00000015932.8	Dstn	1041.53	-0.0152342	0.0937324	-0.162528	0.87089	0.984311
ENSMUSG00000015937.14	H2afy	1897.23	0.0495816	0.0665965	0.744508	0.456569	0.872837
ENSMUSG00000015942.9	Gtf2ird2	340.988	-0.0830273	0.111731	-0.743101	0.45742	0.873145
ENSMUSG00000015943.11	Bola1	480.695	-0.0110806	0.112926	-0.0981226	0.921835	0.990323
ENSMUSG00000015944.9	Gatsl2	2493.1	0.329404	0.111324	2.95897	0.00308673	0.0613109
ENSMUSG00000015947.10	Fcgr1	11.34	-0.146152	0.644543	-0.226753	0.820616	0.978146
ENSMUSG00000015950.13	Ncf1	47.7011	1.08407	0.308213	3.51728	0.000435988	0.0145129
ENSMUSG00000015957.12	Wnt11	257.899	-0.0141395	0.144138	-0.0980972	0.921855	0.990323
ENSMUSG00000015961.8	Adss	591.099	-0.299576	0.0849549	-3.52629	0.000421428	0.0141526
ENSMUSG00000015962.5	1700016C15Rik	4.70837	0.28724	0.73159	0.392624	0.694597	NA
ENSMUSG00000015966.16	Il17rb	6.22831	-0.656295	0.678259	-0.967616	0.333236	NA
ENSMUSG00000015968.16	Cacna1d	12.2727	-0.300273	0.406385	-0.738886	0.459976	0.87498
ENSMUSG00000015970.18	Chdh	18.693	-0.584126	0.452721	-1.29026	0.196962	0.675584
ENSMUSG00000015971.4	Actr8	816.923	0.00613674	0.0704923	0.0870555	0.930627	0.990607
ENSMUSG00000015980.14	Lrrc27	56.9065	0.316463	0.200739	1.57648	0.114914	0.538273
ENSMUSG00000015981.12	Stk32c	9.79473	1.09398	0.546282	2.0026	0.0452207	0.338988
ENSMUSG00000015994.10	Fnta	2208.7	0.0219722	0.065883	0.333504	0.738754	0.968585
ENSMUSG00000016018.3	Skiv2l2	1577.61	-0.0457372	0.0844314	-0.541709	0.588019	0.923127
ENSMUSG00000016024.9	Lbp	292.132	0.0152015	0.14977	0.101499	0.919154	0.990127
ENSMUSG00000016028.9	Celsr1	11.8639	-0.564046	0.655108	-0.860997	0.38924	0.838491
ENSMUSG00000016087.13	Fli1	315.557	-0.26827	0.125735	-2.13361	0.0328744	0.285607
ENSMUSG00000016128.14	Stard13	292.367	0.146707	0.126827	1.15675	0.247374	0.728145
ENSMUSG00000016179.11	Camk1g	16.6659	0.184147	0.470923	0.391034	0.695772	0.955986
ENSMUSG00000016181.9	Diexf	314.49	0.0648739	0.103105	0.629202	0.529217	0.898888
ENSMUSG00000016194.14	Hsd11b1	122.327	0.0902501	0.160518	0.562243	0.573951	0.917826
ENSMUSG00000016200.14	Syt14	3.57382	0.274216	1.00746	0.272184	0.78548	NA
ENSMUSG00000016206.6	H2-M3	52.9356	-0.260495	0.22731	-1.14599	0.251799	0.732546
ENSMUSG00000016239.11	Lonrf3	39.6705	-0.707023	0.291919	-2.42199	0.0154359	0.177794
ENSMUSG00000016252.7	Atp5e	3958.56	-0.0409165	0.113448	-0.360664	0.718351	0.961029
ENSMUSG00000016253.12	Nelfcd	808.393	-0.0445344	0.0689947	-0.645476	0.518619	0.896622
ENSMUSG00000016256.10	Ctsz	735.474	0.00930775	0.0961048	0.0968499	0.922846	0.990439
ENSMUSG00000016257.15	Slmo2	1361.55	0.0889677	0.0959745	0.926993	0.35393	0.817072
ENSMUSG00000016262.14	Sertad4	109.574	-0.409844	0.186074	-2.20259	0.0276237	0.257669
ENSMUSG00000016308.12	Ube2a	797.708	0.0665549	0.0726044	0.916678	0.359312	0.820584
ENSMUSG00000016319.3	Slc25a5	949.613	0.357036	0.133927	2.66589	0.0076784	0.113055
ENSMUSG00000016327.9	Atp1b4	315.99	-0.512435	0.209333	-2.44794	0.0143675	0.168713
ENSMUSG00000016344.14	Ppdpf	939.376	0.0354112	0.103784	0.3412	0.732953	0.967612
ENSMUSG00000016346.17	Kcnq2	7.56311	-0.583577	0.500273	-1.16652	0.243405	0.724919
ENSMUSG00000016349.10	Eef1a2	54562	-0.00853062	0.0913803	-0.093353	0.925623	0.990525
ENSMUSG00000016356.17	Col20a1	208.497	-0.0587254	0.159508	-0.368166	0.71275	0.960214
ENSMUSG00000016382.15	Pls3	909.395	0.215168	0.122409	1.75778	0.078785	0.451921
ENSMUSG00000016386.15	Mpped2	78.4073	-0.131485	0.20722	-0.634519	0.525742	0.898774
ENSMUSG00000016409.4	Nkap	431.609	0.0144667	0.127504	0.113461	0.909665	0.988929
ENSMUSG00000016427.7	Ndufa1	1055.84	-2.31408e-05	0.103071	-0.000224512	0.999821	0.999952
ENSMUSG00000016477.17	E2f3	604.015	0.13957	0.0978132	1.4269	0.153609	0.615235
ENSMUSG00000016481.15	Cr1l	1235.72	0.0313102	0.0755515	0.414422	0.678565	0.95241
ENSMUSG00000016487.15	Ppfibp1	1827.67	0.159675	0.141852	1.12564	0.260318	0.740987
ENSMUSG00000016493.13	Cd46	184.143	-0.377694	0.162835	-2.31949	0.0203687	0.212964
ENSMUSG00000016494.9	Cd34	1797.91	0.162939	0.167343	0.973681	0.330215	0.797333
ENSMUSG00000016495.12	Plgrkt	392.322	0.00284299	0.0929991	0.03057	0.975612	0.997905
ENSMUSG00000016496.7	Cd274	104.835	-0.65917	0.183027	-3.6015	0.000316388	0.0114212
ENSMUSG00000016503.16	Gtf3a	451.359	0.0651517	0.0952486	0.684017	0.493964	0.889335
ENSMUSG00000016510.11	Mtif3	428.22	-0.0190588	0.0957181	-0.199114	0.842174	0.981115
ENSMUSG00000016520.7	Lnx2	199.247	0.145874	0.138738	1.05144	0.293057	0.768803
ENSMUSG00000016528.10	Mapkapk2	9045.26	0.0473708	0.0758426	0.624594	0.532238	0.90058
ENSMUSG00000016534.15	Lamp2	3066.67	-0.0337093	0.066439	-0.507372	0.611894	0.929773
ENSMUSG00000016541.9	Atxn10	929.151	-0.0364951	0.0825886	-0.44189	0.658569	0.945013
ENSMUSG00000016552.13	Foxred2	41.1167	-0.0166693	0.276624	-0.06026	0.951949	0.994564
ENSMUSG00000016554.8	Eif3d	1599.13	-0.0722376	0.0774	-0.933302	0.350664	0.815582
ENSMUSG00000016559.14	H3f3b	2131.72	-0.125458	0.0876586	-1.43121	0.15237	0.614003
ENSMUSG00000016619.9	Nup50	627.348	0.104619	0.110023	0.950887	0.341662	0.80815
ENSMUSG00000016624.15	Phf21b	39.4764	-0.26778	0.319766	-0.837423	0.402355	0.847566
ENSMUSG00000016637.6	Ift27	165.177	-0.16272	0.148471	-1.09597	0.273091	0.75256
ENSMUSG00000016664.14	Pacsin2	1878.12	0.152268	0.092583	1.64467	0.100039	0.505733
ENSMUSG00000016756.16	Cmah	64.7454	0.0467843	0.256792	0.182187	0.855436	0.983322
ENSMUSG00000016757.10	Ttll12	353.329	0.0824256	0.131243	0.62804	0.529978	0.899577
ENSMUSG00000016758.3	Bik	13.5897	-0.963283	0.425189	-2.26554	0.0234794	0.233488
ENSMUSG00000016763.14	Scube1	25.0581	-0.190345	0.324484	-0.586609	0.557466	0.911277
ENSMUSG00000016831.11	Tox4	2268.54	0.00528233	0.0810928	0.0651393	0.948063	0.99395
ENSMUSG00000016833.14	Mrps18c	435.307	-0.0243371	0.116576	-0.208767	0.83463	0.979683
ENSMUSG00000016918.15	Sulf1	338.758	0.208938	0.140978	1.48206	0.138323	0.590595
ENSMUSG00000016921.14	Srsf6	3116.85	-0.093625	0.0895939	-1.04499	0.296026	0.771812
ENSMUSG00000016933.17	Plcg1	1053.66	-0.10855	0.0765602	-1.41783	0.15624	0.618544
ENSMUSG00000016940.18	Kctd2	449.556	0.0513173	0.105771	0.485173	0.627554	0.935521
ENSMUSG00000016946.5	Kctd5	304.107	0.0928612	0.114745	0.809282	0.418353	0.856351
ENSMUSG00000016984.7	Etaa1	94.5096	-0.412186	0.189619	-2.17376	0.029723	0.268059
ENSMUSG00000016995.17	Matn4	51.9692	0.179312	0.265503	0.675368	0.499442	0.889335
ENSMUSG00000017009.3	Sdc4	1063.25	1.21794	0.175973	6.92118	4.47906e-12	1.89054e-09
ENSMUSG00000017057.9	Il13ra1	117.928	0.0409109	0.181959	0.224835	0.822107	0.978516
ENSMUSG00000017119.19	Nbr1	3904.32	-0.0645914	0.0503912	-1.2818	0.199913	0.678956
ENSMUSG00000017132.17	Cyth1	1517.89	0.162188	0.0704364	2.30262	0.0213004	0.219527
ENSMUSG00000017144.8	Rnd3	269.144	-0.275748	0.155076	-1.77815	0.0753796	0.444813
ENSMUSG00000017146.12	Brca1	7.27907	0.84502	0.652632	1.29479	0.195393	0.673091
ENSMUSG00000017167.6	Cntnap1	92.4411	0.222762	0.221586	1.00531	0.314748	0.783006
ENSMUSG00000017176.17	Nt5c3b	222.913	0.00920651	0.112773	0.0816378	0.934935	0.991705
ENSMUSG00000017188.3	Coa3	1391.44	-0.0516272	0.111513	-0.46297	0.643386	0.939933
ENSMUSG00000017204.4	Gsdma	4.36644	0.887081	0.819606	1.08233	0.279108	NA
ENSMUSG00000017210.14	Med24	2437.67	0.0559412	0.0729101	0.767263	0.442925	0.866083
ENSMUSG00000017221.14	Psmd3	4169.75	0.045516	0.094536	0.481468	0.630184	0.935893
ENSMUSG00000017264.16	Exosc10	937.59	-0.0544364	0.0842172	-0.646382	0.518032	0.896322
ENSMUSG00000017286.15	Glod4	535.018	0.0382936	0.105724	0.362205	0.717199	0.960908
ENSMUSG00000017288.15	Vps53	881.363	0.00187251	0.0768739	0.0243581	0.980567	0.997941
ENSMUSG00000017291.13	Taok1	2154.19	-0.0250472	0.0744958	-0.336223	0.736702	0.968222
ENSMUSG00000017299.13	Dnttip1	369.696	0.00805172	0.112331	0.0716786	0.942858	0.992831
ENSMUSG00000017300.9	Tnnc2	129306	-0.0468348	0.0974775	-0.480468	0.630895	0.936177
ENSMUSG00000017307.15	Acot8	181.152	0.247382	0.150828	1.64016	0.100971	0.508453
ENSMUSG00000017309.11	Cd300lg	1198.28	-0.39575	0.127578	-3.10201	0.00192209	0.0443862
ENSMUSG00000017314.12	Mpp2	100.643	-0.204469	0.187547	-1.09023	0.275612	0.753312
ENSMUSG00000017344.4	Vtn	578.049	-0.257095	0.114848	-2.23856	0.0251843	0.243747
ENSMUSG00000017376.15	Nlk	487.579	0.164458	0.0896138	1.83519	0.0664778	0.416837
ENSMUSG00000017386.10	Traf4	129.688	-0.207042	0.176534	-1.17281	0.240871	0.721089
ENSMUSG00000017390.15	Aldoc	6.98616	0.686686	0.593459	1.15709	0.247235	NA
ENSMUSG00000017400.10	Stac2	3.67977	2.01902	1.17304	1.72119	0.0852162	NA
ENSMUSG00000017404.12	Rpl19	5228.86	-0.0106771	0.0598016	-0.178541	0.858298	0.983621
ENSMUSG00000017405.14	Nek8	40.7544	-0.0796472	0.242629	-0.328268	0.742709	0.968866
ENSMUSG00000017412.15	Cacnb4	47.6227	0.117274	0.345905	0.339035	0.734583	0.968078
ENSMUSG00000017417.14	Plxdc1	181.777	-0.548895	0.21524	-2.55015	0.0107677	0.141469
ENSMUSG00000017418.13	Arl5b	798.302	0.155594	0.103003	1.51058	0.130894	0.573843
ENSMUSG00000017421.18	Zfp207	2425.15	-0.0890617	0.0635467	-1.40152	0.16106	0.626389
ENSMUSG00000017428.16	Psmd11	3576.08	-0.163346	0.0704155	-2.31974	0.0203548	0.212964
ENSMUSG00000017446.14	C1qtnf1	198.632	-0.0164297	0.140096	-0.117274	0.906643	0.988617
ENSMUSG00000017466.9	Timp2	3532.52	0.0107041	0.0974133	0.109883	0.912502	0.989843
ENSMUSG00000017478.15	Zc3h18	1331.41	-0.0741717	0.0686556	-1.08035	0.279988	0.758094
ENSMUSG00000017485.10	Top2b	1781.45	0.0306205	0.0715277	0.428093	0.668584	0.949082
ENSMUSG00000017491.8	Rarb	329.715	0.120545	0.119202	1.01127	0.311885	0.782029
ENSMUSG00000017493.12	Igfbp4	1361.72	0.0907373	0.134278	0.675741	0.499205	0.889335
ENSMUSG00000017499.15	Cdc6	10.2023	0.109846	0.557415	0.197063	0.843778	0.981115
ENSMUSG00000017548.15	Suz12	831.143	-0.0985919	0.0963145	-1.02365	0.306003	0.778933
ENSMUSG00000017550.14	Atad5	61.1135	-0.337983	0.260725	-1.29632	0.194865	0.672491
ENSMUSG00000017561.16	Crlf3	172.976	-0.147687	0.15283	-0.966348	0.33387	0.800183
ENSMUSG00000017607.9	Tns4	6.58494	0.0247255	0.861576	0.0286979	0.977105	NA
ENSMUSG00000017615.12	Tnfaip1	2515.71	0.0855972	0.0671812	1.27412	0.20262	0.68236
ENSMUSG00000017631.18	Abr	564.742	0.28388	0.140048	2.02702	0.0426608	0.327046
ENSMUSG00000017639.13	Rab11fip4	11.2786	-0.048041	0.643628	-0.074641	0.9405	0.992831
ENSMUSG00000017652.16	Cd40	12.9949	-0.191234	0.51762	-0.369449	0.711793	0.960214
ENSMUSG00000017664.16	Slc35c2	613.083	0.140863	0.0975283	1.44433	0.148646	0.606886
ENSMUSG00000017667.9	Zfp334	209.331	-0.172899	0.115975	-1.49082	0.136008	0.585747
ENSMUSG00000017670.16	Elmo2	703.779	0.127586	0.081169	1.57186	0.115983	0.540269
ENSMUSG00000017677.11	Wsb1	647.107	0.814786	0.146528	5.5606	2.68848e-08	4.64222e-06
ENSMUSG00000017679.16	Ttpal	241.392	0.202554	0.116196	1.74321	0.0812968	0.457666
ENSMUSG00000017686.16	Rhot1	1759.77	0.0159673	0.0584002	0.273412	0.784537	0.97379
ENSMUSG00000017692.8	Rhbdl3	200.915	-0.104337	0.154334	-0.676052	0.499008	0.889335
ENSMUSG00000017697.3	Ada	11.1775	0.0109013	0.480497	0.0226875	0.9819	0.997941
ENSMUSG00000017707.9	Serinc3	5496.98	0.0336134	0.0640054	0.525164	0.599469	0.926983
ENSMUSG00000017713.9	Tha1	213.807	0.136389	0.12584	1.08383	0.27844	0.756107
ENSMUSG00000017715.11	Pgs1	864.951	-0.0252356	0.0722955	-0.349062	0.727043	0.965361
ENSMUSG00000017716.15	Birc5	8.99209	-0.0605791	0.75019	-0.0807517	0.935639	0.991705
ENSMUSG00000017718.15	Afmid	73.8237	0.0244522	0.198358	0.123273	0.901891	0.988617
ENSMUSG00000017721.15	Pigt	1212.03	-0.0473785	0.0890312	-0.532156	0.594618	0.925455
ENSMUSG00000017724.14	Etv4	75.5787	0.225307	0.220734	1.02072	0.307388	0.779834
ENSMUSG00000017734.15	Dbndd2	286.404	0.180565	0.127562	1.4155	0.156922	0.619353
ENSMUSG00000017737.2	Mmp9	47.3846	-0.111617	0.348579	-0.320205	0.748813	0.969787
ENSMUSG00000017740.17	Slc12a5	61.5942	0.18999	0.27974	0.679167	0.497032	0.889335
ENSMUSG00000017747.13	Ghdc	264.557	0.107029	0.112309	0.95298	0.3406	0.806902
ENSMUSG00000017754.13	Pltp	496.743	-0.120889	0.135752	-0.890513	0.373191	0.82783
ENSMUSG00000017756.8	Slc12a7	352.028	-0.167238	0.128856	-1.29787	0.19433	0.672112
ENSMUSG00000017760.15	Ctsa	2594.7	-0.0233403	0.0657841	-0.354801	0.722738	0.963409
ENSMUSG00000017764.2	Zswim1	290.745	-0.016345	0.101563	-0.160935	0.872145	0.984748
ENSMUSG00000017765.17	Slc12a4	873.551	-0.238867	0.158115	-1.51072	0.13086	0.573843
ENSMUSG00000017774.19	Myo1c	2229.76	0.0814982	0.0755926	1.07812	0.280979	0.759152
ENSMUSG00000017776.15	Crk	2513.93	-0.163593	0.0788046	-2.07594	0.0378998	0.306153
ENSMUSG00000017778.14	Cox7c	5412.32	0.0112537	0.0886358	0.126965	0.898968	0.988167
ENSMUSG00000017781.17	Pitpna	5906.26	0.00304372	0.116051	0.0262274	0.979076	0.997941
ENSMUSG00000017801.15	Mlx	372.09	0.00899711	0.0992994	0.0906059	0.927806	0.990561
ENSMUSG00000017802.14	Fam134c	1591.16	0.0754661	0.0784756	0.961651	0.336225	0.802593
ENSMUSG00000017817.11	Jph2	29292.6	-0.0173277	0.100981	-0.171594	0.863757	0.983798
ENSMUSG00000017830.15	Dhx58	33.3434	-0.375953	0.271029	-1.38713	0.165402	0.633302
ENSMUSG00000017831.7	Rab5a	1757.47	0.043808	0.0557611	0.785637	0.43208	0.861637
ENSMUSG00000017837.12	Nkiras2	657.452	-0.118468	0.0839441	-1.41127	0.158165	0.621653
ENSMUSG00000017843.13	Ppp2r5c	3207.26	0.0289789	0.0610054	0.475023	0.634771	0.937902
ENSMUSG00000017858.12	Ift52	439.489	-0.0109611	0.0905619	-0.121034	0.903664	0.988617
ENSMUSG00000017861.11	Mybl2	8.45631	0.250633	0.66468	0.377074	0.706119	0.959126
ENSMUSG00000017897.18	Eya2	75.8459	-0.118483	0.239167	-0.495399	0.620319	0.933149
ENSMUSG00000017929.13	B4galt5	461.637	-0.646335	0.165598	-3.90304	9.49923e-05	0.00451065
ENSMUSG00000017943.15	Gdap1l1	3.16832	0.416971	0.936053	0.445456	0.65599	NA
ENSMUSG00000017969.13	Ptgis	101.371	-0.709338	0.182741	-3.88166	0.000103746	0.0048505
ENSMUSG00000017978.18	Cadps2	18.4099	-0.128613	0.446475	-0.288064	0.773298	0.972639
ENSMUSG00000017999.16	Ddx27	515.585	0.0610304	0.078866	0.773849	0.43902	0.864712
ENSMUSG00000018001.18	Cyth3	520.768	0.233314	0.127485	1.83013	0.0672306	0.419364
ENSMUSG00000018008.7	Cyth4	85.2455	-0.299211	0.177489	-1.6858	0.0918338	0.486637
ENSMUSG00000018012.11	Rac3	17.8673	0.177666	0.359452	0.494269	0.621116	0.933252
ENSMUSG00000018040.9	Rrp7a	997.77	0.101139	0.0763599	1.3245	0.185337	0.660613
ENSMUSG00000018042.17	Cyb5r3	1334.11	0.0282768	0.103198	0.274005	0.784081	0.97379
ENSMUSG00000018068.13	Ints2	202.339	0.180775	0.146025	1.23797	0.215726	0.695095
ENSMUSG00000018076.12	Med13l	1130.39	-0.0129668	0.107359	-0.120779	0.903866	0.988617
ENSMUSG00000018102.4	Hist1h2bc	1590.11	-0.00567376	0.09324	-0.0608511	0.951478	0.99446
ENSMUSG00000018126.15	Baiap2l2	89.9109	-0.397722	0.347376	-1.14493	0.252237	0.733119
ENSMUSG00000018143.10	Mafk	996.045	0.359854	0.169625	2.12147	0.033882	0.289834
ENSMUSG00000018160.15	Med1	1133.66	-0.238899	0.108439	-2.20308	0.0275892	0.257505
ENSMUSG00000018166.8	Erbb3	219.595	-0.375956	0.196819	-1.91016	0.0561129	0.379031
ENSMUSG00000018167.10	Stard3	455.959	-0.11841	0.0884431	-1.33883	0.180625	0.654256
ENSMUSG00000018168.8	Ikzf3	3.04474	-0.940601	0.971396	-0.968298	0.332895	NA
ENSMUSG00000018169.12	Mfng	113.463	-0.369727	0.171788	-2.15223	0.0313793	0.277537
ENSMUSG00000018171.9	Vmp1	1636.76	0.00564868	0.0881917	0.06405	0.94893	0.994215
ENSMUSG00000018189.12	Uchl5	759.994	-0.0492765	0.0756025	-0.651784	0.51454	0.894456
ENSMUSG00000018196.18	Glrx2	952.818	0.0329617	0.0898911	0.366685	0.713854	0.960412
ENSMUSG00000018199.8	Trove2	307.967	-0.211216	0.124858	-1.69165	0.0907128	0.483906
ENSMUSG00000018209.15	Stk4	464.516	0.0123883	0.0882524	0.140374	0.888365	0.986561
ENSMUSG00000018217.12	Pmp22	1798.12	0.0364548	0.184446	0.197645	0.843323	0.981115
ENSMUSG00000018238.6	Gdf9	10.1667	-0.238835	0.45817	-0.52128	0.602172	0.927319
ENSMUSG00000018239.9	Zcchc10	211.745	-0.13342	0.130101	-1.02551	0.305124	0.77858
ENSMUSG00000018286.6	Psmb6	2990.92	0.0130296	0.0724899	0.179743	0.857354	0.983435
ENSMUSG00000018287.12	Spag7	1915.67	-0.00309033	0.0867331	-0.0356304	0.971577	0.99753
ENSMUSG00000018293.4	Pfn1	3725.49	-0.0640669	0.102089	-0.627558	0.530294	0.899642
ENSMUSG00000018322.10	Tomm34	512.784	0.00270735	0.0809718	0.0334358	0.973327	0.997888
ENSMUSG00000018326.9	Ywhab	1723.26	0.0414963	0.0733416	0.565795	0.571533	0.917726
ENSMUSG00000018334.17	Ksr1	6888.48	0.226089	0.118408	1.90941	0.0562086	0.379031
ENSMUSG00000018339.11	Gpx3	11523.7	0.13162	0.172612	0.762515	0.445753	0.867407
ENSMUSG00000018340.13	Anxa6	7241.34	0.046643	0.0527035	0.885008	0.376152	0.830157
ENSMUSG00000018341.12	Il12rb2	19.3583	-0.337654	0.33655	-1.00328	0.315725	0.783896
ENSMUSG00000018347.16	Zkscan6	93.5583	-0.195983	0.194538	-1.00743	0.31373	0.78212
ENSMUSG00000018362.14	Kpna2	482.032	-0.304326	0.133593	-2.278	0.0227263	0.229148
ENSMUSG00000018363.16	Smurf2	1371.51	0.119677	0.0922371	1.2975	0.19446	0.672112
ENSMUSG00000018372.13	Cep95	242.231	-0.115951	0.137275	-0.844657	0.398303	0.846016
ENSMUSG00000018377.10	Vezf1	4013.02	-0.0722828	0.0724132	-0.998199	0.318183	0.786071
ENSMUSG00000018378.13	Cuedc1	7235.08	0.0461003	0.0863847	0.533662	0.593575	0.925349
ENSMUSG00000018379.17	Srsf1	3403.62	-0.223451	0.0729323	-3.06381	0.00218538	0.0481259
ENSMUSG00000018381.15	Abi3	90.6786	0.468858	0.173103	2.70855	0.00675777	0.103636
ENSMUSG00000018387.12	Shroom1	22.9269	0.00823859	0.416722	0.01977	0.984227	0.997941
ENSMUSG00000018395.19	Kif3a	204.553	-0.110524	0.128162	-0.862372	0.388483	0.83805
ENSMUSG00000018398.18	2020-09-08	833.61	0.0425216	0.132723	0.320379	0.748681	0.969787
ENSMUSG00000018401.17	Mtmr4	546.704	-0.308743	0.0973314	-3.17208	0.00151354	0.0374564
ENSMUSG00000018405.7	Mrm1	298.96	0.168108	0.122644	1.37071	0.170466	0.638932
ENSMUSG00000018411.17	Mapt	3703.96	0.0370131	0.0883204	0.419077	0.67516	0.950828
ENSMUSG00000018412.16	Kansl1	1144.93	-0.123009	0.069241	-1.77653	0.0756452	0.445343
ENSMUSG00000018415.14	Gid4	4886.48	0.107735	0.0798211	1.34971	0.177109	0.649258
ENSMUSG00000018417.14	Myo1b	631.685	-0.0509263	0.0920874	-0.553021	0.580249	0.918712
ENSMUSG00000018425.18	Dhx40	699.426	-0.0287072	0.0879913	-0.326251	0.744235	0.96887
ENSMUSG00000018427.7	Ypel2	366.412	0.406972	0.143669	2.83271	0.00461558	0.080521
ENSMUSG00000018428.15	Akap1	3386.98	0.0592129	0.134495	0.440259	0.659749	0.945388
ENSMUSG00000018433.14	Nol11	607.922	0.0269101	0.0935034	0.287799	0.773501	0.972639
ENSMUSG00000018442.13	Derl2	498.848	-0.0600388	0.0993083	-0.60457	0.545465	0.906601
ENSMUSG00000018446.8	C1qbp	2146.51	0.0482427	0.10453	0.461521	0.644425	0.940151
ENSMUSG00000018449.12	Rpain	193.388	-0.0213455	0.139326	-0.153205	0.878236	0.986042
ENSMUSG00000018451.6	6330403K07Rik	5.00638	0.6023	0.685344	0.878829	0.379494	NA
ENSMUSG00000018459.15	Slc13a3	5.55052	0.203405	0.796574	0.255349	0.798453	NA
ENSMUSG00000018470.8	Kcnab3	3.4704	-0.893736	0.892571	-1.0013	0.31668	NA
ENSMUSG00000018474.17	Chd3	343.351	-0.0567437	0.121301	-0.467794	0.639932	0.939265
ENSMUSG00000018476.7	Kdm6b	1164.91	-0.0440613	0.204787	-0.215157	0.829645	0.979222
ENSMUSG00000018481.9	Appbp2	772.356	-0.0383657	0.115479	-0.332231	0.739715	0.968585
ENSMUSG00000018486.2	Wnt9b	4.07874	0.126528	0.961879	0.131543	0.895346	NA
ENSMUSG00000018500.2	Adora2b	25.2127	-0.0262538	0.275569	-0.0952714	0.924099	0.990525
ENSMUSG00000018501.17	Ncor1	4130.39	-0.0491281	0.107837	-0.455576	0.648695	0.942192
ENSMUSG00000018507.16	Trpv2	67.8028	0.393664	0.206094	1.91012	0.0561183	0.379031
ENSMUSG00000018509.8	Cenpv	409.841	0.0872199	0.107334	0.812602	0.416446	0.856351
ENSMUSG00000018537.16	Pcgf2	76.6575	-0.284189	0.211087	-1.34631	0.178201	0.650657
ENSMUSG00000018541.10	Cwc25	459.608	0.0375315	0.0943368	0.397846	0.690744	0.955245
ENSMUSG00000018547.8	Pip4k2b	3074.08	0.0917666	0.0701827	1.30754	0.19103	0.668106
ENSMUSG00000018548.15	Trim37	263.9	-0.0451228	0.11063	-0.407869	0.68337	0.953902
ENSMUSG00000018554.13	Ybx2	320.306	0.120712	0.133807	0.902133	0.366986	0.824972
ENSMUSG00000018559.16	Ctdnep1	5232.78	0.0783469	0.0843869	0.928425	0.353187	0.816473
ENSMUSG00000018565.17	Elp5	720.89	0.108337	0.0801372	1.35189	0.176409	0.648989
ENSMUSG00000018566.14	Slc2a4	16697.3	-0.0139025	0.0673999	-0.206269	0.836581	0.980216
ENSMUSG00000018567.14	Gabarap	4098.97	0.0332987	0.0882894	0.377154	0.706059	0.959126
ENSMUSG00000018570.17	2810408A11Rik	10.1493	0.173736	0.487157	0.356632	0.721367	0.96252
ENSMUSG00000018572.10	Phf23	516.825	-0.24686	0.112759	-2.18926	0.0285777	0.262379
ENSMUSG00000018574.14	Acadvl	7933.04	-0.0675896	0.103452	-0.653345	0.513534	0.893832
ENSMUSG00000018583.5	G3bp1	5086.35	-0.0125635	0.0488445	-0.257214	0.797014	0.974985
ENSMUSG00000018585.9	Atox1	292.505	-0.0485694	0.109908	-0.441909	0.658555	0.945013
ENSMUSG00000018593.13	Sparc	9558.47	0.0918429	0.132023	0.69566	0.486642	0.886386
ENSMUSG00000018599.5	Mief2	2663.55	-0.314958	0.0654549	-4.81183	1.49553e-06	0.000142922
ENSMUSG00000018604.18	Tbx3	333.146	0.113432	0.236469	0.479691	0.631447	0.936575
ENSMUSG00000018648.15	Dusp14	154.961	0.092263	0.219583	0.420173	0.674359	0.950493
ENSMUSG00000018651.14	Tada2a	496.104	-0.0542969	0.110847	-0.489834	0.624251	0.934361
ENSMUSG00000018654.17	Ikzf1	19.8901	0.18036	0.426147	0.423235	0.672124	0.949735
ENSMUSG00000018659.12	Pnpo	345.882	-0.131851	0.103782	-1.27047	0.203919	0.684652
ENSMUSG00000018661.17	Cog1	841.001	0.0283746	0.0686594	0.413266	0.679412	0.95254
ENSMUSG00000018666.13	Cbx1	1076.16	-0.0156295	0.0708432	-0.220621	0.825388	0.978836
ENSMUSG00000018669.14	Cdk5rap3	768.914	-0.0840597	0.0897919	-0.936161	0.34919	0.81485
ENSMUSG00000018672.15	Copz2	693.25	0.0871121	0.119088	0.731492	0.464479	0.878426
ENSMUSG00000018677.9	Slc25a39	1509.26	0.145031	0.0875048	1.65741	0.0974371	0.500865
ENSMUSG00000018678.13	Sp2	512.855	-0.199514	0.0825028	-2.41827	0.0155944	0.178836
ENSMUSG00000018697.14	Aatf	281.673	0.139155	0.151435	0.918905	0.358145	0.819772
ENSMUSG00000018707.13	Dync1h1	6016.83	-0.0200831	0.0845271	-0.237594	0.812196	0.977845
ENSMUSG00000018727.19	Cpsf4l	20.0436	0.142	0.313089	0.453544	0.650157	0.942192
ENSMUSG00000018733.10	Pex12	345.572	-0.139544	0.104755	-1.33211	0.182824	0.657089
ENSMUSG00000018736.14	Ndel1	2384.04	0.127927	0.0881599	1.45108	0.146758	0.604245
ENSMUSG00000018740.14	Slc25a35	217.356	0.0485379	0.129973	0.373447	0.708816	0.959422
ENSMUSG00000018750.14	Zbtb4	1567.06	0.11857	0.075844	1.56335	0.117971	0.54472
ENSMUSG00000018752.19	Tnfsfm13	66.4975	-0.0435396	0.21269	-0.204709	0.837799	0.980616
ENSMUSG00000018761.14	Mpdu1	236.423	-0.105568	0.115648	-0.912843	0.361325	0.821783
ENSMUSG00000018765.5	Fxr2	4835.99	0.019314	0.0625159	0.308945	0.757364	0.970407
ENSMUSG00000018770.9	Atp5g3	7829.83	0.0153336	0.0799092	0.191887	0.84783	0.982159
ENSMUSG00000018774.13	Cd68	70.5217	0.513044	0.304348	1.68571	0.091851	0.486637
ENSMUSG00000018796.13	Acsl1	12796.2	-0.154374	0.17688	-0.872759	0.382794	0.83392
ENSMUSG00000018800.14	Abca5	592.502	-0.0335313	0.137166	-0.244457	0.806877	0.977275
ENSMUSG00000018809.2	Smyd4	172.207	-0.00374443	0.134059	-0.0279313	0.977717	0.997941
ENSMUSG00000018819.10	Lsp1	982.035	-0.0464491	0.0907204	-0.512002	0.60865	0.929247
ENSMUSG00000018820.13	Zfyve27	570.053	-0.129094	0.0955072	-1.35167	0.176481	0.648989
ENSMUSG00000018821.3	Avpi1	228.552	-0.0767163	0.134583	-0.570029	0.568658	0.916111
ENSMUSG00000018822.7	Sfrp5	269.491	-0.187901	0.236044	-0.796044	0.426007	0.860169
ENSMUSG00000018830.8	Myh11	1847.8	0.0660768	0.124151	0.532228	0.594568	0.925455
ENSMUSG00000018841.17	Rad51d	116.48	-0.0256166	0.173005	-0.148069	0.882288	0.986042
ENSMUSG00000018844.6	Fndc8	9.1335	0.979191	0.63139	1.55085	0.120938	0.552012
ENSMUSG00000018845.14	Unc45b	12185.3	0.0443262	0.102305	0.433275	0.664815	0.947508
ENSMUSG00000018846.8	Pank3	1169.82	-0.0559405	0.110577	-0.505897	0.612929	0.930131
ENSMUSG00000018848.4	Rars	1462.46	0.0658593	0.0705529	0.933473	0.350576	0.815559
ENSMUSG00000018849.6	Wwc1	6.27789	-0.526453	0.863199	-0.609886	0.541937	NA
ENSMUSG00000018858.15	Mrpl58	738.262	-0.0529406	0.0836307	-0.633029	0.526715	0.898774
ENSMUSG00000018861.8	Fdxr	153.541	-0.0350173	0.184934	-0.18935	0.849818	0.982453
ENSMUSG00000018868.3	Pnpla5	4.43991	-0.137088	0.880221	-0.155743	0.876235	NA
ENSMUSG00000018882.12	Mrpl45	1623.48	0.12564	0.0779175	1.61247	0.10686	0.519322
ENSMUSG00000018893.14	Mb	69348.6	0.0416759	0.18347	0.227154	0.820304	0.978146
ENSMUSG00000018899.16	Irf1	276.654	-0.269614	0.1345	-2.00456	0.04501	0.338076
ENSMUSG00000018900.7	Slc22a5	451.658	-0.0986127	0.112658	-0.875325	0.381397	0.833141
ENSMUSG00000018906.14	P4ha2	1067.72	0.514948	0.0893849	5.76102	8.36095e-09	1.58806e-06
ENSMUSG00000018909.15	Arrb1	903.323	0.374596	0.125754	2.97881	0.00289372	0.0583157
ENSMUSG00000018920.11	Cxcl16	46.2304	-0.134164	0.311817	-0.430266	0.667002	0.948358
ENSMUSG00000018921.11	Pelp1	905.535	0.0188615	0.113231	0.166576	0.867704	0.984311
ENSMUSG00000018923.13	Med11	89.8126	0.0861	0.19999	0.43052	0.666817	0.948272
ENSMUSG00000018927.3	Ccl6	186.293	0.703336	0.244602	2.87543	0.00403474	0.0744028
ENSMUSG00000018931.3	Natd1	427.433	0.0986007	0.0863019	1.14251	0.253242	0.733866
ENSMUSG00000018932.9	Map2k3	4119.6	0.163461	0.141368	1.15628	0.247567	0.728145
ENSMUSG00000018965.11	Ywhah	1333.92	0.322589	0.0694597	4.64426	3.41304e-06	0.000291355
ENSMUSG00000018974.7	Sart3	405.12	0.0285943	0.095794	0.298498	0.765323	0.972527
ENSMUSG00000018983.9	E2f2	113.562	0.707541	0.201357	3.51386	0.000441645	0.0146205
ENSMUSG00000018986.10	Slfn3	34.6908	0.343766	0.345846	0.993984	0.320231	0.788639
ENSMUSG00000018995.12	Nars2	221.549	0.0116886	0.139824	0.0835954	0.933378	0.991388
ENSMUSG00000018999.14	Slc35b4	337.252	-0.0719215	0.0934211	-0.769864	0.441381	0.865265
ENSMUSG00000019027.7	Dnah1	8.97445	0.88541	0.578641	1.53015	0.125979	0.563844
ENSMUSG00000019039.13	Dalrd3	493.339	0.0410102	0.090696	0.452173	0.651145	0.942192
ENSMUSG00000019054.13	Fis1	2141.15	0.0178917	0.0717218	0.24946	0.803005	0.97654
ENSMUSG00000019055.15	Plod1	1381.19	0.162041	0.113648	1.42581	0.153923	0.6157
ENSMUSG00000019066.13	Rab3d	182.82	-0.241061	0.151121	-1.59515	0.110678	0.529517
ENSMUSG00000019080.7	Mfsd3	295.497	0.0950635	0.133214	0.713614	0.475466	0.881455
ENSMUSG00000019082.18	Slc25a22	972.367	0.564543	0.389307	1.45013	0.147024	0.604897
ENSMUSG00000019087.13	Atp6ap1	3515.47	0.00181928	0.0567251	0.0320718	0.974415	0.997905
ENSMUSG00000019088.13	Dnase1l1	2422.33	-0.0170993	0.106719	-0.160227	0.872703	0.984755
ENSMUSG00000019102.10	Aldh3a1	7.08071	-1.80024	0.770423	-2.33669	0.0194554	NA
ENSMUSG00000019122.8	Ccl9	146.502	0.96115	0.203724	4.71791	2.38282e-06	0.000212982
ENSMUSG00000019124.10	Scrn1	77.6648	-0.195664	0.259697	-0.753432	0.45119	0.870494
ENSMUSG00000019132.10	BC005537	3664.2	-0.0218088	0.095015	-0.22953	0.818457	0.978146
ENSMUSG00000019139.10	Isyna1	157.676	-0.18084	0.152985	-1.18207	0.237176	0.716194
ENSMUSG00000019143.15	Hars2	593.492	-0.0712224	0.0788892	-0.902816	0.366624	0.824822
ENSMUSG00000019158.9	Tmem160	694.799	0.0743422	0.141654	0.524817	0.599711	0.927034
ENSMUSG00000019173.11	Rab5c	1210.05	0.125731	0.084293	1.49159	0.135806	0.585743
ENSMUSG00000019179.10	Mdh2	21408.3	0.0149987	0.0705492	0.212599	0.83164	0.979518
ENSMUSG00000019188.16	H13	1423.01	-0.015882	0.0733357	-0.216565	0.828547	0.979222
ENSMUSG00000019189.13	Rnf145	374.43	-0.395284	0.119771	-3.30032	0.000965745	0.0262513
ENSMUSG00000019194.15	Scn1b	18720.9	0.0736278	0.100835	0.730178	0.465281	0.878575
ENSMUSG00000019210.10	Atp6v1e1	2660.46	0.0252669	0.0565938	0.44646	0.655265	0.94355
ENSMUSG00000019214.13	Chtf18	24.1427	0.0706552	0.355859	0.198548	0.842616	0.981115
ENSMUSG00000019232.14	Etnppl	6.16589	-0.207162	1.1084	-0.186902	0.851738	NA
ENSMUSG00000019235.8	Rps6kl1	55.786	0.269047	0.202369	1.32949	0.183687	0.657477
ENSMUSG00000019254.16	Ppp1r12c	931.04	0.109244	0.0971444	1.12455	0.260781	0.740987
ENSMUSG00000019256.17	Ahr	152.718	-0.430023	0.177931	-2.4168	0.0156578	0.179292
ENSMUSG00000019261.3	Map1s	570.028	-0.0824919	0.109684	-0.752089	0.451998	0.870735
ENSMUSG00000019278.5	Dpep1	479.18	0.194887	0.152197	1.28049	0.200373	0.679612
ENSMUSG00000019295.8	Tmem129	378.174	-0.126249	0.0959401	-1.31592	0.188202	0.664437
ENSMUSG00000019297.8	Nop9	476.321	-0.0813078	0.0927172	-0.876945	0.380517	0.83252
ENSMUSG00000019301.5	Hsd17b1	4.93562	0.52542	0.746932	0.703437	0.481783	NA
ENSMUSG00000019302.16	Atp6v0a1	3408.02	0.0434048	0.102463	0.423613	0.671848	0.94971
ENSMUSG00000019303.14	Psmc3ip	48.708	0.290435	0.221799	1.30945	0.190383	0.667325
ENSMUSG00000019312.10	Grb7	3.82895	-0.817542	1.02457	-0.797937	0.424907	NA
ENSMUSG00000019320.13	Noxo1	7.18974	0.166605	0.593631	0.280654	0.778976	NA
ENSMUSG00000019326.14	Aoc3	443.694	-0.252723	0.230796	-1.09501	0.273514	0.752609
ENSMUSG00000019338.13	Zfp687	434.438	-0.2695	0.148193	-1.81858	0.0689758	0.424499
ENSMUSG00000019362.8	D8Ertd738e	1408.99	-0.0104066	0.100736	-0.103306	0.91772	0.990127
ENSMUSG00000019370.10	Calm3	10371.2	0.0523811	0.117297	0.446567	0.655188	0.94355
ENSMUSG00000019373.11	Cops3	2666.93	0.0712508	0.0652733	1.09158	0.275019	0.753094
ENSMUSG00000019428.16	Fkbp8	3528.97	-0.000788978	0.058408	-0.0135081	0.989222	0.998863
ENSMUSG00000019432.15	Ddx39b	3091.44	-0.0222671	0.0592537	-0.375792	0.707072	0.959126
ENSMUSG00000019433.9	Gipc1	537.035	-0.110536	0.0793091	-1.39374	0.163398	0.62953
ENSMUSG00000019437.17	Tlcd1	74.9923	0.0385866	0.202756	0.190311	0.849066	0.982453
ENSMUSG00000019461.12	Plscr3	425.918	0.0659309	0.0976291	0.67532	0.499473	0.889335
ENSMUSG00000019464.6	Ptger1	36.0679	0.352713	0.257135	1.3717	0.170157	0.638876
ENSMUSG00000019467.13	Arhgef25	563.739	-0.0658306	0.104472	-0.630126	0.528612	0.898774
ENSMUSG00000019470.12	Xab2	587.803	-0.165129	0.0879663	-1.87718	0.0604933	0.395353
ENSMUSG00000019471.10	Cdc37	2935.02	-0.0549374	0.069639	-0.788889	0.430177	0.861533
ENSMUSG00000019478.16	Rab4a	313.095	-0.0417647	0.10769	-0.387824	0.698147	0.95769
ENSMUSG00000019487.10	Trip10	5261.13	-0.171413	0.0501263	-3.41962	0.000627079	0.0189729
ENSMUSG00000019494.14	Cops6	2095.95	-0.0102861	0.0736162	-0.139725	0.888877	0.986561
ENSMUSG00000019505.7	Ubb	13264.2	0.0554838	0.0878668	0.631454	0.527744	0.898774
ENSMUSG00000019518.10	Ap4m1	364.979	-0.141729	0.13873	-1.02162	0.306963	0.779786
ENSMUSG00000019528.18	Gyg	11651.8	-0.00326367	0.0479329	-0.0680883	0.945715	0.993451
ENSMUSG00000019539.11	Rcn3	407.649	0.0922894	0.163811	0.563391	0.573169	0.91782
ENSMUSG00000019558.14	Slc6a8	4710.06	0.185592	0.150792	1.23078	0.218404	0.696818
ENSMUSG00000019564.12	Arid3a	102.168	-0.161041	0.170196	-0.946209	0.344042	0.809495
ENSMUSG00000019577.6	Pdk4	35799.8	0.723292	0.417944	1.73059	0.0835243	0.464318
ENSMUSG00000019578.11	Ubxn6	2350.2	0.0337864	0.066707	0.506489	0.612513	0.92997
ENSMUSG00000019579.13	Mydgf	372.885	0.079058	0.102554	0.770893	0.440771	0.864879
ENSMUSG00000019590.16	Cyb561	154.978	0.349112	0.160313	2.17769	0.0294293	0.266499
ENSMUSG00000019647.16	Sema6a	319.686	-0.424868	0.167259	-2.54017	0.0110797	0.144245
ENSMUSG00000019659.8	Ccdc12	508.098	-0.0893773	0.106311	-0.840719	0.400505	0.847217
ENSMUSG00000019689.4	Fmc1	526.26	0.00878871	0.130299	0.0674503	0.946223	0.993451
ENSMUSG00000019699.16	Akt3	350.232	-0.047901	0.11898	-0.402598	0.687244	0.954727
ENSMUSG00000019710.13	Mrpl24	1022.24	0.0479284	0.077572	0.617857	0.53667	0.9023
ENSMUSG00000019715.14	Gle1	1207.08	-0.0269373	0.0689486	-0.390687	0.696029	0.95608
ENSMUSG00000019718.8	L3hypdh	30.7975	-0.560319	0.44826	-1.24999	0.211305	0.692647
ENSMUSG00000019726.10	Lyst	131.717	-0.0204076	0.191577	-0.106524	0.915166	0.989843
ENSMUSG00000019731.13	Slc35e1	2681.95	0.00757026	0.0654587	0.115649	0.90793	0.988792
ENSMUSG00000019732.14	Calr3	138.858	0.0751139	0.162865	0.461204	0.644652	0.940218
ENSMUSG00000019734.16	Tmc4	52.3796	0.527703	0.229564	2.29872	0.0215208	0.221212
ENSMUSG00000019737.14	Syne4	44.3383	0.581404	0.257802	2.25524	0.0241186	0.237205
ENSMUSG00000019738.15	Polr2i	434.904	0.081586	0.12096	0.674487	0.500002	0.889335
ENSMUSG00000019761.10	Krt10	92.2536	0.53691	0.762319	0.704311	NA	NA
ENSMUSG00000019763.11	Rmnd1	1305.08	0.183645	0.135732	1.353	0.176056	0.648797
ENSMUSG00000019767.12	Ccdc170	24.9035	0.0195329	0.337635	0.0578521	0.953866	0.994756
ENSMUSG00000019768.16	Esr1	949.915	0.26815	0.126422	2.12107	0.0339157	0.289834
ENSMUSG00000019773.7	Fbxo5	23.4708	-0.403238	0.335011	-1.20366	0.228722	0.706533
ENSMUSG00000019774.8	Mtrf1l	246.103	0.134078	0.110714	1.21103	0.225885	0.704356
ENSMUSG00000019775.17	Rgs17	3.60296	1.16119	1.01003	1.14966	0.250284	NA
ENSMUSG00000019777.16	Hdac2	1746.81	0.0519721	0.0814926	0.637752	0.523635	0.89836
ENSMUSG00000019779.15	Frk	28.4392	-0.755162	0.304921	-2.47658	0.0132647	0.160475
ENSMUSG00000019782.9	Rwdd1	2410.58	0.138228	0.0720331	1.91895	0.0549906	0.374367
ENSMUSG00000019787.8	Trdn	40758.1	-0.125073	0.0692539	-1.80601	0.0709173	0.431715
ENSMUSG00000019789.9	Hey2	22.0801	0.190296	0.373735	0.509173	0.610631	0.929247
ENSMUSG00000019790.16	Stxbp5	689.472	0.0196193	0.099477	0.197224	0.843652	0.981115
ENSMUSG00000019791.12	Hint3	638.523	0.017605	0.0973926	0.180763	0.856554	0.983322
ENSMUSG00000019792.8	Trmt11	117.748	-0.0331522	0.160123	-0.207042	0.835977	0.980145
ENSMUSG00000019794.13	Katna1	446.857	0.131246	0.106808	1.22881	0.219144	0.69729
ENSMUSG00000019795.17	Pcmt1	3997.8	-0.0126844	0.0720991	-0.175929	0.860349	0.983798
ENSMUSG00000019796.12	Lrp11	101.408	-0.103882	0.182627	-0.568823	0.569476	0.916688
ENSMUSG00000019797.11	1700021F05Rik	972.894	0.101774	0.0958653	1.06164	0.2884	0.766623
ENSMUSG00000019802.13	Sec63	1542.76	-0.0584517	0.0730494	-0.800166	0.423614	0.85878
ENSMUSG00000019804.12	Snx3	3437.6	0.116527	0.0830177	1.40364	0.160425	0.62536
ENSMUSG00000019806.13	Aig1	218.971	0.130408	0.176488	0.738901	0.459967	0.87498
ENSMUSG00000019808.8	Adat2	78.5427	0.226456	0.182247	1.24257	0.214025	0.693993
ENSMUSG00000019809.16	Pex3	295.068	0.0613909	0.0989638	0.620337	0.535036	0.901481
ENSMUSG00000019810.15	Fuca2	342.759	-0.00587077	0.123163	-0.0476666	0.961982	0.995418
ENSMUSG00000019813.16	Cep57l1	99.4693	-0.292236	0.164094	-1.78091	0.0749269	0.443174
ENSMUSG00000019814.4	Ltv1	727.282	0.0684536	0.100563	0.680704	0.496059	0.889335
ENSMUSG00000019817.18	Plagl1	78.0332	0.466415	0.276517	1.68675	0.0916522	0.486524
ENSMUSG00000019818.15	Cd164	4706.53	0.132125	0.0631435	2.09246	0.0363976	0.299763
ENSMUSG00000019820.9	Utrn	1054.13	-0.00514249	0.120555	-0.0426568	0.965975	0.995929
ENSMUSG00000019822.12	Smpd2	307.184	-0.00395391	0.100742	-0.039248	0.968693	0.996278
ENSMUSG00000019823.17	Mical1	190.763	-0.183992	0.143407	-1.283	0.199492	0.678444
ENSMUSG00000019826.11	Zbtb24	177.415	-0.0260568	0.124801	-0.208787	0.834614	0.979683
ENSMUSG00000019828.13	Grm1	10.5326	-0.320836	0.602645	-0.532379	0.594464	0.925455
ENSMUSG00000019831.14	Wasf1	15.6888	-0.791332	0.423309	-1.86939	0.061568	0.399456
ENSMUSG00000019832.3	Rab32	31.9079	0.458985	0.363882	1.26136	0.20718	0.687058
ENSMUSG00000019836.5	Amd-ps4	20.8985	-0.380159	0.335548	-1.13295	0.257234	0.736791
ENSMUSG00000019837.8	Gtf3c6	853.007	0.0862376	0.0933744	0.923567	0.355712	0.818449
ENSMUSG00000019838.11	Slc16a10	1814.47	0.367729	0.0927403	3.96515	7.33495e-05	0.00372758
ENSMUSG00000019841.15	Rev3l	985.698	-0.12133	0.12399	-0.978549	0.327803	0.794919
ENSMUSG00000019842.6	Traf3ip2	168.802	-0.0615955	0.153165	-0.402151	0.687573	0.954727
ENSMUSG00000019843.14	Fyn	382.932	0.590745	0.114207	5.17259	2.30876e-07	3.05058e-05
ENSMUSG00000019845.8	Tube1	58.0831	-0.179763	0.240238	-0.748272	0.454296	0.871515
ENSMUSG00000019846.11	Lama4	859.821	-0.0280848	0.150151	-0.187044	0.851626	0.982869
ENSMUSG00000019848.14	Popdc3	1372.61	0.169783	0.0728341	2.3311	0.0197483	0.209404
ENSMUSG00000019849.11	Prep	1240.61	0.0666311	0.0882824	0.75475	0.450399	0.869829
ENSMUSG00000019850.11	Tnfaip3	173.381	-1.02338	0.191877	-5.33355	9.63097e-08	1.43473e-05
ENSMUSG00000019851.8	Perp	55.1031	0.00366422	0.636047	0.00576093	0.995403	0.999523
ENSMUSG00000019852.7	Arfgef3	12.7239	-0.219376	0.597523	-0.367143	0.713513	0.960303
ENSMUSG00000019853.6	Hebp2	14.8364	0.8334	0.442583	1.88304	0.0596954	0.392502
ENSMUSG00000019854.17	Reps1	804.78	0.162886	0.09731	1.67389	0.0941521	0.49303
ENSMUSG00000019856.13	Fam184a	11.7488	-0.139311	0.475153	-0.293193	0.769375	0.972527
ENSMUSG00000019857.6	Asf1a	421.393	0.0367262	0.104106	0.352777	0.724256	0.963936
ENSMUSG00000019861.14	Gopc	551.101	-0.0310301	0.0796559	-0.389553	0.696867	0.956713
ENSMUSG00000019863.7	Qrsl1	558.464	0.0841401	0.120701	0.697096	0.485743	0.886058
ENSMUSG00000019864.14	Rtn4ip1	980.807	0.209745	0.109648	1.9129	0.0557615	0.378764
ENSMUSG00000019865.9	Nmbr	42.8442	0.156303	0.241133	0.648203	0.516854	0.895302
ENSMUSG00000019866.14	Aim1	146.251	0.140236	0.173417	0.808661	0.41871	0.856437
ENSMUSG00000019868.16	Vta1	523.747	-0.0662465	0.104622	-0.633198	0.526604	0.898774
ENSMUSG00000019872.13	Smpdl3a	2640.97	-0.0414644	0.0771323	-0.537575	0.590871	0.92392
ENSMUSG00000019873.7	Reep3	783.954	0.146721	0.10202	1.43817	0.150387	0.610644
ENSMUSG00000019876.15	Pkib	3.19126	-2.58037	1.25068	-2.06317	0.0390964	NA
ENSMUSG00000019877.10	Serinc1	6903.43	0.0208245	0.0541799	0.384358	0.700713	0.958442
ENSMUSG00000019878.7	Hsf2	866.279	-0.334642	0.0841684	-3.97586	7.01262e-05	0.00358777
ENSMUSG00000019880.10	Rspo3	59.3896	0.0987876	0.38894	0.253992	0.799502	0.975289
ENSMUSG00000019883.11	Echdc1	233.364	0.103037	0.124131	0.830064	0.406503	0.849731
ENSMUSG00000019889.9	Ptprk	225.732	-0.0126281	0.139742	-0.0903677	0.927995	0.990561
ENSMUSG00000019890.3	Nts	4.78871	-0.843545	0.860537	-0.980254	0.326961	NA
ENSMUSG00000019891.14	Dcbld1	78.604	-0.0164084	0.230159	-0.0712917	0.943166	0.992831
ENSMUSG00000019893.12	Ros1	12.0283	-0.735446	0.547738	-1.3427	0.17937	0.653208
ENSMUSG00000019894.13	Slc6a15	10.6958	-0.122924	0.481813	-0.255127	0.798625	0.975144
ENSMUSG00000019897.8	Ccdc59	454.371	-0.0609037	0.100878	-0.603735	0.54602	0.906601
ENSMUSG00000019899.15	Lama2	1378.72	-0.0421346	0.135976	-0.309868	0.756661	0.970407
ENSMUSG00000019906.14	Lin7a	133.242	0.82662	0.191665	4.31285	1.61165e-05	0.00104654
ENSMUSG00000019907.9	Ppp1r12a	803.817	0.0256025	0.143189	0.178802	0.858093	0.983621
ENSMUSG00000019913.3	Sim1	24.183	-0.494435	0.551987	-0.895736	0.370394	0.826579
ENSMUSG00000019916.14	P4ha1	2003.38	0.412232	0.116913	3.52598	0.000421924	0.0141526
ENSMUSG00000019917.9	2020-09-10	194.027	0.0451901	0.153205	0.294965	0.768021	0.972527
ENSMUSG00000019920.17	Lims1	1676.64	-0.179014	0.117793	-1.51973	0.128578	0.569407
ENSMUSG00000019923.13	Zwint	1099.33	-0.0155826	0.0821368	-0.189716	0.849532	0.982453
ENSMUSG00000019927.6	Ube2d1	6960.94	-0.165697	0.0969974	-1.70826	0.0875876	0.475829
ENSMUSG00000019929.15	Dcn	9087.15	-0.0483841	0.112156	-0.431399	0.666179	0.947846
ENSMUSG00000019932.7	Kera	306.216	-0.682063	0.54888	-1.24265	0.213999	0.693993
ENSMUSG00000019933.7	Mrln	803.485	0.232102	0.112772	2.05816	0.039575	0.312613
ENSMUSG00000019935.16	Slc17a8	3.10697	1.00127	1.12119	0.893042	0.371835	NA
ENSMUSG00000019942.12	Cdk1	6.00173	1.57764	1.01849	1.54899	0.121384	NA
ENSMUSG00000019943.9	Atp2b1	2745.08	0.0131923	0.079354	0.166247	0.867963	0.984311
ENSMUSG00000019944.14	Rhobtb1	2087	-0.237271	0.158172	-1.50008	0.133593	0.579185
ENSMUSG00000019945.9	1700040L02Rik	9.42364	0.13645	0.56298	0.242372	0.808492	0.977569
ENSMUSG00000019947.9	Arid5b	302.469	0.129149	0.190274	0.67875	0.497297	0.889335
ENSMUSG00000019948.3	Actr6	205.616	0.21896	0.122999	1.78017	0.0750481	0.443699
ENSMUSG00000019951.9	Uhrf1bp1l	824.036	-0.250471	0.136942	-1.82903	0.0673949	0.419717
ENSMUSG00000019952.14	Poc1b	179.143	-0.0189378	0.149764	-0.126451	0.899375	0.988167
ENSMUSG00000019960.7	Dusp6	525.821	0.0726115	0.137522	0.528001	0.597499	0.926017
ENSMUSG00000019961.17	Tmpo	2009.87	-0.225449	0.125351	-1.79854	0.0720912	0.43537
ENSMUSG00000019966.17	Kitl	1260.2	0.207403	0.120512	1.72102	0.0852466	0.46966
ENSMUSG00000019969.13	Psen1	1040.75	0.112095	0.0635974	1.76256	0.0779739	0.450294
ENSMUSG00000019970.15	Sgk1	5033.7	0.0941208	0.163211	0.576683	0.564154	0.914058
ENSMUSG00000019971.9	Cep290	144.535	-0.0929424	0.19593	-0.474366	0.635239	0.937921
ENSMUSG00000019975.12	Ikbip	250.72	-0.0183361	0.124033	-0.147833	0.882475	0.986042
ENSMUSG00000019977.15	Hbs1l	2228.02	0.0398243	0.0703558	0.566042	0.571365	0.917649
ENSMUSG00000019978.15	Epb41l2	966.386	0.0839803	0.0978605	0.858164	0.390802	0.840609
ENSMUSG00000019979.12	Apaf1	108.755	0.0747643	0.199327	0.375084	0.707598	0.959126
ENSMUSG00000019984.16	Med23	441.641	-0.00549735	0.114485	-0.0480179	0.961702	0.995372
ENSMUSG00000019986.17	Ahi1	50.6442	0.122722	0.214214	0.572896	0.566715	0.915907
ENSMUSG00000019987.8	Arg1	4.18615	0.961486	0.807674	1.19044	0.233874	NA
ENSMUSG00000019988.7	Nedd1	867.275	-0.0265212	0.0726471	-0.365069	0.71506	0.96087
ENSMUSG00000019989.7	Enpp3	80.8374	-0.127966	0.191866	-0.666957	0.5048	0.890332
ENSMUSG00000019990.15	Pde7b	1373.58	-0.0437473	0.0898177	-0.487068	0.62621	0.935521
ENSMUSG00000019992.8	Mtfr2	2.71029	0.0576668	0.957654	0.0602167	0.951983	NA
ENSMUSG00000019996.17	Map7	145.983	-0.170728	0.174971	-0.975751	0.329188	0.796372
ENSMUSG00000019997.11	Ctgf	1074.22	0.680544	0.218871	3.10934	0.00187503	0.0436312
ENSMUSG00000019998.5	Stx7	984.684	0.147837	0.0888799	1.66333	0.0962455	0.497694
ENSMUSG00000020000.7	Moxd1	28.9358	-0.044576	0.375022	-0.118862	0.905385	0.988617
ENSMUSG00000020003.16	Pex7	916.34	0.0822469	0.0772007	1.06536	0.286711	0.764376
ENSMUSG00000020009.12	Ifngr1	839.569	0.29581	0.115398	2.56338	0.0103657	0.136963
ENSMUSG00000020010.7	Vnn3	6.88871	-0.380964	0.597264	-0.637848	0.523572	NA
ENSMUSG00000020014.16	Cfap54	29.8409	0.19417	0.288592	0.672818	0.501063	0.889335
ENSMUSG00000020015.10	Cdk17	329.199	0.20659	0.122274	1.68956	0.0911115	0.484748
ENSMUSG00000020018.6	Snrpf	388.672	0.184453	0.113098	1.63091	0.10291	0.512897
ENSMUSG00000020019.4	Ntn4	334.622	0.407409	0.131863	3.08963	0.00200404	0.0456171
ENSMUSG00000020020.8	Usp44	15.0067	-0.025951	0.599297	-0.0433024	0.96546	0.995929
ENSMUSG00000020021.4	Fgd6	208.933	0.114345	0.131707	0.868172	0.3853	0.835237
ENSMUSG00000020022.16	Ndufa12	4933.92	0.0224387	0.0834311	0.268949	0.787969	0.973967
ENSMUSG00000020023.17	Tmcc3	1097.47	0.0502387	0.0774361	0.648776	0.516483	0.895302
ENSMUSG00000020024.6	Cep83	692.684	0.0303503	0.0884462	0.34315	0.731485	0.966937
ENSMUSG00000020027.18	Socs2	1226.71	-1.35234	0.44242	-3.0567	0.00223791	0.0486842
ENSMUSG00000020029.5	Nudt4	14230.4	0.173696	0.0708496	2.45162	0.0142216	0.168131
ENSMUSG00000020032.14	Nuak1	1525.11	0.680404	0.28785	2.36374	0.0180914	0.197485
ENSMUSG00000020034.7	Tcp11l2	1946.04	0.164497	0.15138	1.08665	0.27719	0.755226
ENSMUSG00000020038.10	Cry1	661.104	0.325701	0.105092	3.09919	0.00194048	0.044743
ENSMUSG00000020042.15	Btbd11	35.1536	0.0685923	0.252501	0.271651	0.78589	0.973967
ENSMUSG00000020044.13	Timp3	2845.74	-0.0036123	0.116894	-0.0309024	0.975347	0.997905
ENSMUSG00000020048.13	Hsp90b1	4297.06	0.1852	0.109015	1.69885	0.0893469	0.480236
ENSMUSG00000020053.18	Igf1	435.879	-0.567076	0.172696	-3.28366	0.00102467	0.0274601
ENSMUSG00000020056.16	Ccdc53	401.02	0.144188	0.104287	1.38261	0.166785	0.633682
ENSMUSG00000020057.2	Dram1	110.844	-0.21707	0.25315	-0.857475	0.391183	0.840609
ENSMUSG00000020059.9	Sycp3	29.8406	0.557631	0.339188	1.64402	0.100172	0.506192
ENSMUSG00000020061.17	Mybpc1	69196.9	-0.119956	0.13418	-0.893996	0.371324	0.826579
ENSMUSG00000020063.16	Sirt1	465.26	-0.0337629	0.106208	-0.317896	0.750564	0.97019
ENSMUSG00000020064.8	Herc4	903.865	0.130447	0.101453	1.28579	0.198516	0.67755
ENSMUSG00000020067.7	Mypn	16914	-0.205614	0.0898028	-2.28962	0.0220435	0.225404
ENSMUSG00000020069.16	Hnrnph3	734.289	0.0350053	0.100853	0.347093	0.728521	0.965875
ENSMUSG00000020070.18	Rufy2	212.678	-0.36721	0.112311	-3.26959	0.00107703	0.028204
ENSMUSG00000020072.14	Pbld2	62.9732	-0.241122	0.247938	-0.972509	0.330797	0.797676
ENSMUSG00000020074.6	Ccar1	1184.89	-0.0136204	0.090941	-0.149772	0.880945	0.986042
ENSMUSG00000020075.7	Ddx21	2011.6	0.000541659	0.0986306	0.00549179	0.995618	0.999523
ENSMUSG00000020076.6	Ddx50	1395.2	-0.083817	0.0738387	-1.13514	0.256318	0.735831
ENSMUSG00000020077.14	Srgn	354.693	-0.0373918	0.143508	-0.260555	0.794435	0.974985
ENSMUSG00000020078.15	Vps26a	1738.01	0.0171871	0.0658312	0.261078	0.794032	0.974985
ENSMUSG00000020079.15	Supv3l1	592.153	-0.136448	0.0883131	-1.54505	0.122334	0.554316
ENSMUSG00000020083.13	2010107G23Rik	28.797	-0.203238	0.261203	-0.778083	0.43652	0.863662
ENSMUSG00000020085.15	Aifm2	560.525	0.163319	0.175393	0.931162	0.35177	0.815728
ENSMUSG00000020086.6	H2afy2	49.9741	-0.455915	0.254475	-1.79159	0.0731989	0.439106
ENSMUSG00000020087.4	Tysnd1	567.94	-0.101756	0.104199	-0.976557	0.328788	0.796372
ENSMUSG00000020088.9	Sar1a	4726.81	0.0618807	0.0541897	1.14193	0.253485	0.733866
ENSMUSG00000020089.8	Ppa1	1121.33	0.0864615	0.0733488	1.17877	0.238489	0.717672
ENSMUSG00000020091.14	Eif4ebp2	2269.53	0.0721497	0.121512	0.593768	0.552667	0.909359
ENSMUSG00000020092.8	Pald1	366.876	0.238945	0.144846	1.64965	0.0990144	0.503912
ENSMUSG00000020097.14	Sgpl1	365.53	0.0852818	0.119864	0.711487	0.476783	0.881856
ENSMUSG00000020098.6	Pcbd1	6.65515	1.351	0.76221	1.77248	0.0763157	NA
ENSMUSG00000020099.7	Unc5b	257.357	-0.460738	0.179141	-2.57193	0.0101134	0.134938
ENSMUSG00000020100.15	Slc29a3	124.057	0.149627	0.165396	0.904657	0.365647	0.823845
ENSMUSG00000020101.14	Vsir	369.095	-0.389241	0.13684	-2.84449	0.00444829	0.07924
ENSMUSG00000020102.15	Slc16a7	43.3425	-0.0860853	0.349526	-0.246292	0.805456	0.977262
ENSMUSG00000020105.8	Lrig3	127.533	-0.460397	0.176367	-2.61045	0.00904245	0.125867
ENSMUSG00000020107.10	Anapc16	1165.88	0.045316	0.0794684	0.570239	0.568516	0.916111
ENSMUSG00000020108.3	Ddit4	1545.15	4.10365	0.622462	6.59261	4.32156e-11	1.45925e-08
ENSMUSG00000020109.13	Dnajb12	2243.3	-0.0166395	0.0726334	-0.229089	0.8188	0.978146
ENSMUSG00000020111.15	Micu1	2347.45	0.0571301	0.0723987	0.789105	0.430051	0.861533
ENSMUSG00000020114.12	Cand1	545.876	0.144648	0.101372	1.4269	0.153608	0.615235
ENSMUSG00000020115.2	Tbk1	493.795	-0.126836	0.106871	-1.18681	0.235301	0.712798
ENSMUSG00000020116.7	Pno1	1570.58	0.0855159	0.0727563	1.17537	0.239845	0.719281
ENSMUSG00000020120.15	Plek	45.7999	0.228188	0.276467	0.825373	0.40916	0.851552
ENSMUSG00000020121.15	Srgap1	47.328	0.29991	0.23101	1.29825	0.194201	0.672112
ENSMUSG00000020122.16	Egfr	376.585	1.01726	0.164612	6.17976	6.42005e-10	1.59922e-07
ENSMUSG00000020123.5	Avpr1a	23.4577	0.228342	0.327887	0.696403	0.486177	0.886211
ENSMUSG00000020124.9	Usp15	4654.89	-0.0312845	0.0599881	-0.521512	0.60201	0.927319
ENSMUSG00000020128.15	Vps54	1155.26	0.0128546	0.0721911	0.178063	0.858674	0.983753
ENSMUSG00000020130.8	Tbc1d15	1163.64	-0.00823123	0.0769945	-0.106907	0.914863	0.989843
ENSMUSG00000020131.14	Pcsk4	99.7866	-0.366315	0.27004	-1.35652	0.174933	0.646899
ENSMUSG00000020132.9	Rab21	1716.68	0.108047	0.0926633	1.16602	0.243607	0.725094
ENSMUSG00000020133.8	2310011J03Rik	239.785	0.134384	0.136571	0.983986	0.325122	0.79216
ENSMUSG00000020134.13	Peli1	566.258	-0.0837377	0.104755	-0.79937	0.424076	0.859064
ENSMUSG00000020135.13	Apc2	42.5576	-0.925366	0.258274	-3.58288	0.000339823	0.0120928
ENSMUSG00000020137.4	Thap2	262.421	0.154294	0.112798	1.36787	0.171351	0.64112
ENSMUSG00000020142.12	Slc1a4	39.9793	-0.067464	0.275053	-0.245276	0.806243	0.977262
ENSMUSG00000020143.15	Dock2	38.1934	0.12444	0.339037	0.36704	0.713589	0.960319
ENSMUSG00000020149.17	Rab1a	3573.15	0.0267703	0.062117	0.430966	0.666493	0.947989
ENSMUSG00000020150.13	Gamt	394.808	-0.0863957	0.19283	-0.44804	0.654124	0.943241
ENSMUSG00000020151.16	Ptprr	40.2377	0.426408	0.301394	1.41479	0.157131	0.619353
ENSMUSG00000020152.7	Actr2	1395.84	-0.00726301	0.072199	-0.100597	0.91987	0.990127
ENSMUSG00000020153.14	Ndufs7	8687.02	-0.0458243	0.0780189	-0.587349	0.55697	0.911277
ENSMUSG00000020154.9	Ptprb	2367.17	0.154764	0.120521	1.28413	0.199096	0.6781
ENSMUSG00000020155.2	Kcnmb1	23.0439	-0.0648795	0.35853	-0.18096	0.856399	0.983322
ENSMUSG00000020156.16	Mum1	688.627	-0.139128	0.0836792	-1.66264	0.0963849	0.497814
ENSMUSG00000020160.18	Meis1	156.067	-0.104651	0.145641	-0.718553	0.472416	0.880565
ENSMUSG00000020163.12	Uqcr11	3281.13	-0.0156383	0.0951095	-0.164424	0.869398	0.984311
ENSMUSG00000020166.14	Cnot2	1023.79	-0.00555865	0.0678504	-0.081925	0.934706	0.991705
ENSMUSG00000020167.14	Tcf3	586.366	-0.313065	0.08903	-3.5164	0.00043744	0.0145129
ENSMUSG00000020169.4	Best3	972.22	0.0457086	0.1664	0.274692	0.783553	0.97379
ENSMUSG00000020170.3	Frs2	651.907	-0.207675	0.0925604	-2.24367	0.0248535	0.242393
ENSMUSG00000020171.7	Yeats4	406.415	-0.0503444	0.0917348	-0.548803	0.583141	0.919576
ENSMUSG00000020173.17	Cobl	2152.85	0.0935734	0.10931	0.85604	0.391976	0.841159
ENSMUSG00000020175.13	Rab36	28.678	-0.465168	0.291343	-1.59663	0.110347	0.528766
ENSMUSG00000020176.17	Grb10	2069.64	0.305696	0.0980007	3.11932	0.00181267	0.0425712
ENSMUSG00000020178.5	Adora2a	75.4654	-0.159984	0.212529	-0.752762	0.451593	0.870696
[truncated: 15,211 more rows]
